# Supplementary material for: ADAM17-mediated EGFR ligand shedding directs macrophage-promoted cancer cell invasion
Source: JCI Insight. 2022 Sep 22;7(18):e155296. doi: 10.1172/jci.insight.155296 (PMC9675555; doi:10.1172/jci.insight.155296)
Supplement: Supplemental data set 1 [file jciinsight-7-155296-s022.xlsx]

## Sheet: Ark1
Accession	Description	WT_1	WT_2	WT_3	A17_1_1	A17_1_2	A17_1_3	A17_1_1	A17_1_2	A17_1_3	A17-/- #1 vs. WT	p-value	Fold	A17-/- #2 vs. WT	p-value	Fold
Q3UV17	Keratin, type II cytoskeletal 2 oral	35.7	30.8	364.2	42	63.4	48.1	61.8	47.2	95.6		0.825624	0.356397		0.960836	0.475041
Q922U2	Keratin, type II cytoskeletal 5	44.9	32.5	398.6	42.2	76.4	52	70.2	46.4	87.5		0.810854	0.358403		0.899044	0.428782
Q6P5H2	Nestin OS=Mus musculus	43.3	42.6	367.7	41.1	75.1	55.5	93.6	41.8	92.6		0.757422	0.378527		0.90637	0.502646
P10923	Osteopontin OS=Mus musculus	168.7	172.6	165.8	65.2	72.4	65.6	71.5	47.6	66.4		0.000309897	0.40071		0.00162281	0.365806
Q8VED5	Keratin, type II cytoskeletal 79	46.3	42.9	361.3	56.1	48.3	77.7	98.2	43.4	72.6		0.78197	0.404218		0.856029	0.475472
P04104	Keratin, type II cytoskeletal 1	46.1	40.5	367.2	48.9	75.8	59.9	70.2	45.8	99.7		0.808662	0.406787		0.876091	0.47532
Q6IFZ6	Keratin, type II cytoskeletal 1b	56.3	49.8	357.5	56.6	70.7	65.8	80.7	67.2	96.5		0.720404	0.416523		0.877082	0.527179
P02535	Keratin, type I cytoskeletal 10	46.3	38.4	351.5	49.2	82.5	71.2	53.8	55.7	56.7		0.865424	0.465154		0.766441	0.381018
O35988	Syndecan-4 OS=Mus musculus	131.5	159.3	133.8	74	78.7	67.3	83.8	72.3	72.7		0.00864819	0.518135		0.00389751	0.53886
Q3TTY5	Keratin, type II cytoskeletal 2 epidermal	63.4	63.1	308.8	67.6	86	77.7	219.3	60.1	100.1		0.756438	0.531358		0.98853	0.871813
Q06186	Proheparin-binding EGF-like growth factor	139	166.4	123.6	75.8	91.6	81.7	56.2	56.9	52.3		0.049228	0.580653		0.00094546	0.385548
Q99J85	Neuronal pentraxin receptor	133.3	129.8	119.7	76	68.5	85.6	65.2	54.6	63.6		0.0248946	0.601097		0.00106262	0.479101
Q62443	Neuronal pentraxin-1	146.3	150.7	134	87	89	87	75.7	69.8	75.4		0.00864819	0.610209		0.00094546	0.512529
P06869	Urokinase-type plasminogen activator	133.2	120.5	132.4	72.9	81.4	85	72.1	75.3	101.5		0.0194083	0.619788		0.0500393	0.644652
Q61398	Procollagen C-endopeptidase enhancer 1	134.2	138.1	132.5	81.4	85.6	83.9	91.4	78.5	88		0.00825744	0.619812		0.00663642	0.637105
Q9JIE6	Thymic stromal lymphopoietin	130.3	124.5	149.2	76	87.3	94.9	86.4	67	93.7		0.0542106	0.639109		0.0361851	0.611634
Q9R0E1	Procollagen-lysine,2-oxoglutarate 5-dioxygenase 3	122.5	122.3	126.8	82.4	54.3	103.1	109.6	96.5	95.3		0.255643	0.645318		0.127346	0.811087
P08730	Keratin, type I cytoskeletal 13	54.8	50.8	205.2	52.1	89.8	59.7	189.7	53.4	93.8		0.815427	0.648649		0.899306	1.08398
Q61147	Ceruloplasmin	150	125.7	137.5	87	86.1	95.1	96.3	75	85.5		0.0308863	0.64908		0.020681	0.621491
Q6P5F6	Zinc transporter ZIP10	109.4	113.4	111.3	94.4	67.3	58.2	78.1	68.6	98.7		0.201683	0.658186		0.13423	0.734511
Q8K019	Bcl-2-associated transcription factor 1	94.3	134.3	69.6	72.1	60.6	65.2	118	98.1	74.1		0.361758	0.663649		0.98853	0.973172
P35822	Receptor-type tyrosine-protein phosphatase kappa	103.7	101.5	132.4	80	68.7	75.4	96.6	86.2	103.3		0.0964035	0.663803		0.487502	0.847453
Q9ER10	Brain-specific serine protease 4	134.3	119.2	121.6	80.9	91	82.2	89.1	79.5	101.4		0.0349846	0.677419		0.0631384	0.719808
Q9JIK5	Nucleolar RNA helicase 2	82.4	143.7	84.3	73.4	86	61.1	135	80.8	100.9		0.463761	0.710374		0.965899	1.0203
Q9CYN9	Renin receptor	95.3	93.8	84.4	70.7	57	66.8	83.9	84	92.6		0.0964035	0.711152		0.78408	0.952468
Q8QZR4	Out at first protein homolog	149.1	151.4	142.9	108	101.7	106.6	70.9	59	63.1		0.0308863	0.713351		0.000669281	0.435273
P04228	H-2 class II histocompatibility antigen, A-D alpha chain	118.3	87.5	109.3	80.1	59.5	85.5	73.9	70.6	69.3		0.289621	0.714376		0.0570723	0.678515
P35456	Urokinase plasminogen activator surface receptor	126.5	124.7	114	81.1	94.6	87.6	83.8	71	92		0.0682216	0.720975		0.0361851	0.675794
P57784	U2 small nuclear ribonucleoprotein A'	120.2	123.3	118.1	89.5	78.7	95.9	108.7	89.9	131.3		0.091133	0.730365		0.677563	0.912334
O09010	Beta-1,3-N-acetylglucosaminyltransferase lunatic fringe	113.5	103.2	113.3	78.1	86.1	77.6	81.9	77.4	106.6		0.0668266	0.732727		0.308828	0.805758
O35601	FYN-binding protein 1	106.7	119.3	95.1	76.6	71.8	88.3	67.5	86.3	89.5		0.201683	0.737154		0.213523	0.757708
Q8BND5	Sulfhydryl oxidase 1	128.1	127.7	119.4	91.1	94	94.4	76.5	74.9	83.1		0.0510539	0.744936		0.00389751	0.625
Q9JLZ6	Hypermethylated in cancer 2 protein	141.6	144.8	135.2	103.9	103.1	109.4	70.4	66.6	64.5		0.0542106	0.750474		0.000669281	0.477941
P06797	Cathepsin L1	120.9	128	116.7	86.1	97.2	92.1	84.6	79.1	83		0.091133	0.753282		0.0082396	0.674781
Q6A058	Armadillo repeat-containing X-linked protein 2	169	97.7	97.4	86.2	88.4	102	81.8	92.6	128.1		0.535176	0.759681		0.714761	0.830816
Q00993	Tyrosine-protein kinase receptor UFO	134.9	136.8	134.9	92.2	122.7	94.4	90.4	89.5	83.9		0.227809	0.760698		0.00389751	0.648795
O70370	Cathepsin S	122.8	119.9	122.3	85.8	100.9	93.2	83.4	78.6	87.6		0.106669	0.766849		0.009072	0.683836
Q9DAU7	WAP four-disulfide core domain protein 2	118.3	116.1	118.3	82.9	95.6	92.3	105.9	72.3	98.1		0.0964035	0.767791		0.286605	0.783385
Q0GNC1	Inverted formin-2	87.2	109.8	75.4	76.1	63.5	70.8	85.9	108.1	82.7		0.361758	0.772394		0.965899	1.01579
P12032	Metalloproteinase inhibitor 1	124.4	126.4	121.5	94.3	97.9	96.1	92	81.1	81.7		0.0668266	0.774376		0.0118495	0.684394
P82198	Transforming growth factor-beta-induced protein ig-h3	112.3	102.5	113.1	72.4	94.4	88	95.5	99.8	102.7		0.248687	0.777066		0.525133	0.908814
O35188	Fractalkine	96.3	100.4	109.9	76.6	90.6	72.3	115.9	90.4	97.3		0.228642	0.781148		0.965899	0.990215
Q8BFU2	Histone H2A type 3	103	170.1	93.6	82.1	93.2	111.9	116.3	93.8	85.5		0.577045	0.783202		0.654402	0.806109
P07141	Macrophage colony-stimulating factor 1	111.9	133.5	134.7	97	102.8	98.1	89.5	89.9	91.6		0.210124	0.783741		0.0361851	0.71297
Q9R045	Angiopoietin-related protein 2	116.6	122.5	115.6	88.3	100.2	90.2	98	83.8	94.3		0.138097	0.785734		0.0826013	0.778404
Q9DBR7	Protein phosphatase 1 regulatory subunit 12A	86.9	107.5	98.6	84.1	74.5	72.5	71.1	97.5	72.3		0.255491	0.788737		0.422509	0.822184
C0HKG6	Ribonuclease T2-B	117	118.3	109	85.7	99.8	86.1	110.6	98.3	100.4		0.19246	0.788847		0.487032	0.898344
Q02819	Nucleobindin-1	106.5	113.3	105.5	82.1	92.5	82.7	103.9	97	104.3		0.156047	0.790962		0.655976	0.938211
P43274	Histone H1.4	98.7	132.1	96.7	89.5	89.7	79.9	127.8	98.1	91.9		0.36434	0.791145		0.941361	0.970382
P13745	Glutathione S-transferase A1	123.8	112.8	119.8	81.5	104.5	96.2	85.5	70.5	86.6		0.255491	0.791807		0.0324986	0.680696
Q8C1B2	TCDD-inducible poly [ADP-ribose] polymerase	111.7	119	100.8	81.2	89.7	91.7	88.9	78.2	83.8		0.210124	0.792157		0.0768324	0.756863
P28798	Granulins	117	111.7	120.3	85.1	97.1	94.8	89.4	83	100.1		0.157737	0.793696		0.108641	0.780802
Q01339	Beta-2-glycoprotein 1	121.2	102.3	147.8	96.7	91	107.9	92.6	86.8	109.7		0.410007	0.796122		0.354424	0.778616
P40237	CD82 antigen	91.7	122.2	109.7	89.6	88.4	79.8	88.1	85.4	84.6		0.328474	0.796663		0.246914	0.79759
Q8R366	Immunoglobulin superfamily member 8	98.1	102.2	99.3	79.4	77.9	81.6	84.3	80.1	88.1		0.0964035	0.797397		0.170159	0.84279
Q8CG19	Latent-transforming growth factor beta-binding protein 1	116.1	120.5	108.5	91	100.1	84.2	81.9	75.2	78.7		0.210124	0.79774		0.0109671	0.68328
Q9R1Q9	V-type proton ATPase subunit S1	116.9	111.5	115	81.4	93.7	99.1	96.1	94.4	104.7		0.210124	0.798486		0.246914	0.859639
P47879	Insulin-like growth factor-binding protein 4	121.5	115.8	114.2	88.2	96.9	95.6	80.7	75.5	86.1		0.142633	0.798578		0.0128429	0.689331
O89023	Tripeptidyl-peptidase 1	106.3	132.7	130.2	83.7	104	107.9	101.2	106.9	107.5		0.36434	0.80065		0.401133	0.854821
A2ADY9	Protein DDI1 homolog 2	96	97.8	98.9	82.7	87.1	64.9	76.8	85	78.5		0.313746	0.801845		0.120552	0.820977
Q8BSU2	C-X-C motif chemokine 16	108.4	108.7	113.8	76.4	92.5	96.8	94.7	89.2	120.5		0.273126	0.802962		0.680455	0.919915
Q60963	Platelet-activating factor acetylhydrolase O	139.1	106.3	128.2	95.3	98.1	106.8	80.3	78	93.4		0.328474	0.803533		0.0570723	0.673715
Q62384	Zinc finger protein ZPR1	85.5	106.9	82.9	71.8	70.7	78.9	100.3	80.3	113.5		0.329783	0.804214		0.831404	1.06829
P51670	C-C motif chemokine 9	119	104.4	99.2	84.3	90.4	85	77.7	80	98.2		0.228642	0.805022		0.242847	0.793242
Q9EQK5	Major vault protein	123.6	114.1	95.9	82.4	103	85	122.8	130.6	87.4		0.387203	0.810552		0.981756	1.02158
Q06890	Clusterin	110.2	108.7	107.3	85.6	92.5	87.2	121.8	103.1	121.3		0.153586	0.813305		0.748074	1.06131
P18242	Cathepsin D	120.3	121.7	121.9	90.7	107.1	98.4	99.6	94.7	106.3		0.210124	0.81396		0.131845	0.826051
Q8VCH8	UBX domain-containing protein 4	100.8	79.7	87.9	62.3	61.3	95.6	88.5	55.2	96		0.512125	0.816692		0.729677	0.89307
Q8K4Q8	Collectin-12	119.1	120.8	104.9	83.9	104.6	93.2	103.6	90.7	84.7		0.316627	0.816995		0.223583	0.809165
P01887	Beta-2-microglobulin	132.6	112.4	111.2	92.4	94	105.5	74.8	85.9	91.2		0.301178	0.819483		0.0570723	0.707187
P20918	Plasminogen	107.5	126	129.8	95.6	88.6	114.3	98.6	107.7	118.9		0.387203	0.821635		0.588611	0.895128
Q8C255	Dipeptidase 2	131.4	115	107.5	96.6	98.5	96.1	104.6	98.7	102.3		0.279096	0.822831		0.383717	0.863521
Q02257	Junction plakoglobin O	104.9	69.5	199.9	92.1	125.7	90.5	120	91.8	134.3		0.867866	0.823671		0.990293	0.924659
P01897	H-2 class I histocompatibility antigen, L-D alpha chain	124.5	110.7	110.9	87.7	114.8	82.8	75.3	86.5	91.1		0.418878	0.824328		0.0570723	0.730714
P29699	Alpha-2-HS-glycoprotein	120.2	88	123.7	69.1	93.5	111	57.4	63.3	124.3		0.573244	0.824345		0.509424	0.738174
Q64525	Histone H2B type 2-B	112.8	133.7	101.7	91.3	97.6	98.3	136.7	85.3	78.7		0.366964	0.824813		0.655976	0.863584
Q3UDR8	Protein YIPF3	109.7	115.1	119.1	91.4	106.2	86.1	112.1	100.8	101.3		0.292782	0.824949		0.561659	0.913638
O08999	Latent-transforming growth factor beta-binding protein 2	98.1	89.4	88.1	78.8	68.5	80.1	97.2	73	68.4		0.279096	0.825109		0.541289	0.865747
Q00623	Apolipoprotein A-I	152.7	98.1	107.6	72.2	113.9	109.9	86.4	85.9	137		0.613694	0.825893		0.714761	0.863002
P01921	H-2 class II histocompatibility antigen, A-D beta chain	137.5	129.5	125.8	110.7	107.9	106.5	114.6	80.9	107.3		0.204254	0.827648		0.231189	0.770876
P39061-1	Isoform 2 of Collagen alpha-1(XVIII) chain	109.7	125.3	119.9	95.6	105.4	93.3	90.6	85.1	94.2		0.274366	0.829248		0.0570723	0.760496
Q61549	Adhesion G protein-coupled receptor E1	91.8	138.8	89.5	91.7	95.8	78.7	107.4	85.8	97.6		0.577045	0.831615		0.824417	0.908466
Q91XA2	Golgi membrane protein 1	84.1	204.9	75.5	91	131.4	80.9	108.7	88.4	78.8		0.887862	0.832099		0.800751	0.756927
P52927	High mobility group protein HMGI-C	107	121.1	114.9	99	94.1	92.6	109.8	87.6	90.8		0.247349	0.832945		0.351597	0.840233
Q9DBC7	cAMP-dependent protein kinase type I-alpha regulatory subunit	88.6	78	174.6	91	96.1	97.4	87.8	91.6	98.5		0.835722	0.833822		0.799774	0.814478
P21956	Lactadherin	99.8	103.5	105.3	78.5	92.3	87.5	99.4	98.4	102.4		0.279096	0.837006		0.854746	0.97278
P25785	Metalloproteinase inhibitor 2	115.9	104	110.7	88.8	96	92	100.7	98.3	98.8		0.248687	0.837266		0.464825	0.900786
P40240	CD9 antigen	117.2	138.7	99.4	94.7	109.5	93.5	110.7	77.8	79.2		0.48482	0.837883		0.337509	0.753448
Q9EPL2-2	Isoform 2 of Calsyntenin-1	107.7	108.4	112.4	87.7	95.3	92.4	102.2	92	112.3		0.210536	0.838356		0.677563	0.933029
Q9R118	Serine protease HTRA1	118.1	118.4	121.6	98.4	98.6	104.3	99.6	100.9	96.8		0.210124	0.841385		0.120552	0.830215
P43276	Histone H1.5	97.7	120.4	99.1	96.8	90.3	80.1	121.4	104.1	94.4		0.435767	0.842371		0.98276	1.00851
Q8C0C7	Phenylalanine--tRNA ligase alpha subunit	98.6	79.1	96.8	74.6	81.6	75.6	88.7	70.7	87.8		0.397897	0.844444		0.655919	0.900546
Q9Z0J0	Epididymal secretory protein E1	114.5	118.8	125.3	98.7	109.1	96.9	100.8	84.7	101.7		0.292782	0.849693		0.157324	0.800892
P34884	Macrophage migration inhibitory factor	133.4	102.8	138.8	91.6	107.7	119.4	104.1	90.7	117		0.543867	0.849867		0.491584	0.831467
P21460	Cystatin-C	121.9	111.8	115.7	94.2	101.6	101.2	84	85.4	91		0.274366	0.850029		0.0342953	0.745278
Q61207	Prosaposin	105	113.9	111.5	87.7	99.2	94.1	90.8	82.4	93.5		0.292782	0.850484		0.120552	0.807203
P55065	Phospholipid transfer protein	127.6	109.9	108.2	105.7	88.6	100.4	72	79	89.4		0.410007	0.852473		0.0500393	0.695401
P45700	Mannosyl-oligosaccharide 1,2-alpha-mannosidase IA	115.3	115.6	119.4	95.7	104.1	99.4	82.6	84.8	81.3		0.261774	0.854125		0.0107619	0.709963
Q3THW5	Histone H2A.V	90.1	107.3	93.8	79.3	85.2	84.3	120.3	77.4	83.7		0.360041	0.854396		0.880155	0.966346
Q05793	Basement membrane-specific heparan sulfate proteoglycan core protein	100.2	111.3	107.2	88	97.2	87.6	107.3	92	102.3		0.325735	0.855977		0.74875	0.946345
P17095	High mobility group protein HMG-I/HMG-Y	106.6	113.5	107.1	93.1	98.1	89.2	107.6	86.2	88		0.286239	0.856968		0.393229	0.861247
Q9QZQ8	Core histone macro-H2A.1	133.1	136.6	147.2	113.8	125.7	117.8	145.8	110.2	116.2		0.316627	0.85704		0.588611	0.89278
P15864	Histone H1.2	100.4	112.8	96.7	92.1	89.8	83.8	118.6	105.7	91.3		0.360041	0.857373		0.965899	1.01839
Q8BM72	Heat shock 70 kDa protein 13	128.4	137.8	138.3	110.4	123.6	113.3	74.8	89.3	98.8		0.316627	0.858591		0.0291029	0.649938
Q921I1	Serotransferrin	124.9	102.3	126.5	85.6	109.1	109	87.1	77.6	93.7		0.520662	0.858637		0.106206	0.730563
Q9QYC0	Alpha-adducin	98.9	104.5	77.1	93.5	78.3	69.2	85.3	94.3	96.9		0.573932	0.85918		0.98276	0.98574
Q3MI99	Collagen and calcium-binding EGF domain-containing protein 1	111.4	117.1	112.9	90.2	106.2	97.4	78.6	81.4	99.9		0.355337	0.860574		0.115425	0.761277
O88668	Protein CREG1	97.4	111	103.3	77.7	110.9	80.8	98.6	85.7	87.9		0.543867	0.864293		0.3993	0.873276
Q8BKS9	Pumilio homolog 3	63.4	128.1	85	79.5	81.3	78.4	101.4	98	73.1		0.81547	0.865099		0.982399	0.985533
P70275	Semaphorin-3E	119.5	119.8	119.9	102	101.2	107.8	104.6	95.9	98.4		0.279096	0.865813		0.131845	0.832127
Q60648	Ganglioside GM2 activator	114.9	116.6	112.6	99.8	102.5	95.7	94.2	102.9	102		0.286239	0.866027		0.286605	0.869224
Q9WUU7	Cathepsin Z	97.7	101.9	94.3	80.9	93.4	80.6	106	87.5	91.9		0.382942	0.867302		0.869203	0.971079
Q64695	Endothelial protein C receptor	110.8	136.6	102.2	93.5	119.9	90.5	106.1	107.4	93.5		0.576464	0.869279		0.590154	0.878146
O70493	Sorting nexin-12	131.9	113.4	107.1	90.6	76	139.8	95.1	133	134.5		0.645981	0.869467		0.965221	1.02894
Q9QZF2	Glypican-1	92.6	113.3	100.4	85.9	93.4	87.8	122.8	110.7	107.9		0.4588	0.872021		0.564552	1.11459
P61759	Prefoldin subunit 3	111.4	104.5	93.7	81.2	81.4	107.6	72.5	94.6	109.8		0.544929	0.872739		0.665642	0.89438
Q61468	Mesothelin	109.5	115.5	114.6	98	103.3	95.1	97.2	94.4	92.6		0.328751	0.872792		0.137438	0.836867
P62806	Histone H4	101.5	127.1	103.4	92	94.5	103.3	139	88.3	92.1		0.498486	0.872892		0.880155	0.962048
Q91ZI0	Cadherin EGF LAG seven-pass G-type receptor 3	112.8	130.5	115.4	89.9	122.1	101.2	96.3	94.5	97.7		0.537131	0.873153		0.120552	0.804293
P24369	Peptidyl-prolyl cis-trans isomerase B	111.3	125.4	115.7	98.2	114	95.7	104.8	92.8	86.6		0.454101	0.873723		0.173453	0.80647
Q99KG5	Lipolysis-stimulated lipoprotein receptor	97.2	108.6	100.7	84	100.1	84.1	109.9	100.9	99.8		0.463092	0.875041		0.948597	1.01338
Q7TMR0	Lysosomal Pro-X carboxypeptidase O	123.8	117.3	123.7	100.9	110.8	107.7	89.9	99.2	112.9		0.355337	0.875548		0.246914	0.827851
O70404	Vesicle-associated membrane protein 8	114.3	146.3	86.7	116.7	97.8	89.6	118.1	122.6	103.2		0.746887	0.875612		0.98276	0.99021
Q9JHK5	Pleckstrin	93.7	102.8	86.7	62.1	93.9	92	77.9	82.7	97.8		0.602368	0.875706		0.653506	0.912429
Q8CJG0	Protein argonaute-2	111.2	139.9	102.3	114.1	82.9	112.5	87.5	106	95.5		0.631097	0.875778		0.401133	0.81777
P31240	Platelet-derived growth factor subunit B	94.7	118.9	107.6	94.3	102.3	84.8	101.2	92.2	86.7		0.520989	0.87609		0.509424	0.872042
Q571I9	Aldehyde dehydrogenase family 16 member A1 O	114.1	104	87.1	95.4	76.4	95.6	90.2	73.9	110.6		0.573932	0.876147		0.713913	0.900066
P62075	Mitochondrial import inner membrane translocase subunit Tim13	102.3	120.8	121.3	78.3	119.7	103.8	106	85.1	140.6		0.595112	0.876307		0.878728	0.963124
Q9D868	Peptidyl-prolyl cis-trans isomerase H	103.9	128.3	97.4	97	94.5	97.6	94.8	102.6	89.9		0.543083	0.877124		0.559038	0.871663
P18608	Non-histone chromosomal protein HMG-14	97.3	111.7	101.5	91	97.8	83.8	123.7	100	87.2		0.4588	0.877939		0.98276	1.00129
Q91YJ3	Thymocyte nuclear protein 1	118	115.6	112.4	120.6	92.4	90.8	138.3	84.3	102		0.520989	0.878035		0.805761	0.93815
P62869	Elongin-B	110.6	108.7	110.7	95.3	102.5	92	98	98.7	107.3		0.358599	0.878182		0.564552	0.921212
Q571E4	N-acetylgalactosamine-6-sulfatase	104.9	114.4	102.3	85.4	106.8	90.7	105.7	98.6	97.9		0.486801	0.879664		0.685061	0.939677
O89017	Legumain	110.5	100.8	113.7	89.7	102.3	93.9	86.2	88.5	89.4		0.435767	0.879692		0.120552	0.812615
P61027	Ras-related protein Rab-10	103.3	96	114.2	97.2	79.9	98.7	95.9	116.5	83.7		0.520989	0.879745		0.8138	0.944498
Q8BLN6	Protein unc-80 homolog	151.6	87.8	101.3	83.1	105.3	111.4	93.6	93.8	137.4		0.792239	0.879953		0.946904	0.953331
P10852	4F2 cell-surface antigen heavy chain	99.9	116.5	104.5	93.4	95.2	93.8	108.5	88.4	91.4		0.413031	0.880025		0.588611	0.898411
Q61001	Laminin subunit alpha-5	99.6	109.8	96.3	85	95.8	88.3	114.4	98.9	101.3		0.437538	0.880275		0.88113	1.02911
P50428	Arylsulfatase A	100.9	129.7	122.1	95.4	117.1	98.1	104.1	82.1	79.1		0.573244	0.880635		0.217486	0.752197
O35664	Interferon alpha/beta receptor 2	111.8	130.6	110.7	107	99.7	104.3	101.2	98.4	87.6		0.463092	0.88077		0.223583	0.813367
P01942	Hemoglobin subunit alpha	113.1	104.1	93.9	87.6	100.3	86.2	117.7	115	145.1		0.490236	0.881067		0.354424	1.2144
O08677	Kininogen-1	93.3	118.1	100.1	73.6	96.5	104.4	79.2	79.4	91.6		0.607013	0.88122		0.246914	0.80321
P12023	Amyloid-beta A4 protein	108.1	108.4	110.8	91.5	99.3	97.7	87.7	81.3	80.7		0.355337	0.881454		0.0361851	0.762909
P29758	Ornithine aminotransferase, mitochondrial	133	157.5	131.1	119.6	145.5	106.7	157.4	126.3	149.6		0.573932	0.881879		0.919774	1.02775
Q8BFR4	N-acetylglucosamine-6-sulfatase	110.3	122.3	109.8	96.5	111.1	94.4	108.5	96.8	95.3		0.465595	0.882009		0.405776	0.877921
Q9D1J3	SAP domain-containing ribonucleoprotein	104.9	131	134.7	104.8	115.7	106.5	101.7	110	91.7		0.547649	0.882353		0.354424	0.818672
P08249	Malate dehydrogenase, mitochondrial	96.7	132.3	98.6	94.5	106.1	89	130.9	104.6	100.5		0.623281	0.884005		0.939041	1.02564
Q8VDD8	WASH complex subunit 1	100.5	82.8	100.4	82.2	77.9	90.7	79.8	79.1	100		0.531251	0.884032		0.685848	0.912584
P98063	Bone morphogenetic protein 1	116.4	115	113.3	100.1	105.2	99.5	82.6	72.6	82.8		0.355337	0.884247		0.0134841	0.690455
O08663	Methionine aminopeptidase 2	89.5	127.4	138.3	81.5	134.4	98.9	135	92.3	124.5		0.766851	0.886261		0.989284	0.990428
P11370	Retrovirus-related Env polyprotein from Fv-4 locus	122.1	141.4	126.3	113.7	96.9	135.9	64.5	61.6	50.6		0.576464	0.888917		0.00162281	0.453309
Q9JMK0	Beta-1,4-galactosyltransferase 5	117.9	112.1	99	93	103.5	96	75.6	77.7	91.6		0.490236	0.889058		0.102453	0.744377
P23198	Chromobox protein homolog 3	110.4	122.3	109.1	119.3	92.8	92.4	114.2	122.5	110.2		0.566384	0.890872		0.945348	1.01492
O35855	Branched-chain-amino-acid aminotransferase, mitochondrial	125.1	124.6	99.7	101.9	117.8	92	121.3	96.7	112.3		0.603123	0.892101		0.82717	0.945335
O35343	Importin subunit alpha-3	147.4	125.4	119.4	106.6	122.8	120.6	96.7	148.2	141.3		0.553214	0.892402		0.946904	0.984702
Q8CH25	SAFB-like transcription modulator	72.5	90.6	80.6	86.6	84	46.9	92.5	60.9	73.9		0.733736	0.892491		0.807885	0.932704
Q922P8	Transmembrane protein 132A	106.1	101.9	112.3	79.8	97.6	108.5	100	105.9	89.5		0.573244	0.892601		0.627905	0.92226
Q9ESY9	Gamma-interferon-inducible lysosomal thiol reductase	106.5	112.1	112.6	87.9	103.9	104.6	87.4	81.5	106.4		0.490236	0.894928		0.313736	0.83122
Q64012	RNA-binding protein Raly	89.9	101.6	91.8	86.5	87.2	79.9	74.9	92.1	90.2		0.471436	0.895164		0.614078	0.907872
P09602	Non-histone chromosomal protein HMG-17	94.2	119.1	91.8	97.2	97.8	78.5	135.3	107.1	90.4		0.643598	0.896427		0.8138	1.09079
Q6P6M7	O-phosphoseryl-tRNA(Sec) selenium transferase	75.1	115.7	75	80.4	87.4	70.7	109.6	90	89.2		0.800716	0.897291		0.78137	1.08653
Q6ZPF4	Formin-like protein 3	90	101.8	95.4	90.2	83.9	83.7	96.8	79.8	102.1		0.471346	0.897632		0.880061	0.970404
Q91XV3	Brain acid soluble protein 1	91.7	118.6	102.4	98	96	86.8	111.2	101.5	85.7		0.578855	0.897985		0.856029	0.954269
Q9Z2L6	Multiple inositol polyphosphate phosphatase 1	109	111.6	110.6	97.6	100.1	99.8	109	113.8	108.5		0.397897	0.898249		0.998839	1.0003
Q91VC3	Eukaryotic initiation factor 4A-III	103.2	124	117.8	97.5	114.3	98.2	104.2	96.7	107.1		0.566805	0.898551		0.527815	0.892754
Q99LT0	Protein dpy-30 homolog	79.6	104.5	74.3	81.3	84.6	66.6	101.3	83.7	85.2		0.718217	0.899768		0.856029	1.04567
O89051	Integral membrane protein 2B	139.7	109.5	124.3	98.9	114.4	122.8	107.8	102.7	111.5		0.613806	0.899866		0.446863	0.862115
Q148V7	LisH domain and HEAT repeat-containing protein KIAA1468	120.1	101.5	95.6	90.7	99.9	94.9	91.7	74.1	89.1		0.573932	0.900063		0.297025	0.803594
P70158	Acid sphingomyelinase-like phosphodiesterase 3a	98.3	117.4	105.3	93.8	108.1	87.1	105.6	98	100.7		0.5751	0.900312		0.779179	0.947975
O08749	Dihydrolipoyl dehydrogenase, mitochondrial	92.2	117.3	107.8	92	100.7	93	137.6	122.9	95.2		0.5751	0.90041		0.712083	1.12102
P11835	Integrin beta-2	105.2	118.3	90.2	101.3	96.4	85	99.4	85.8	93.5		0.623281	0.901179		0.602515	0.888428
Q61508	Extracellular matrix protein 1	116.3	110.7	107.3	97.5	97.8	106	83.1	79.7	88.3		0.465595	0.901286		0.0361851	0.751122
O88851	Putative hydrolase RBBP9	87.3	77.5	91.9	77.6	87	66.8	71.9	70	63.1		0.591393	0.901441		0.157324	0.798598
Q8BHJ5	F-box-like/WD repeat-containing protein TBL1XR1	109.8	97.9	100.8	93	87.8	97.4	86.9	89.7	108.7		0.489601	0.901783		0.681723	0.924797
P56677	Suppressor of tumorigenicity 14 protein homolog	114.9	123.3	100.2	98.7	108	98.6	111	86.1	97.6		0.568015	0.902187		0.528417	0.870863
O35841	Apoptosis inhibitor 5	106.2	101.7	107.6	111.3	75.5	97.9	75.7	91.5	127.5		0.631004	0.902377		0.798187	0.934073
P12265	Beta-glucuronidase	101.7	114.6	96.7	91.2	103.5	87.9	100.5	91.3	94.6		0.569749	0.902875		0.614078	0.915016
P09055	Integrin beta-1	101.4	122.1	113	99.5	111.1	93.6	91.4	83.1	89.1		0.573932	0.904012		0.120552	0.783358
P10605	Cathepsin B	109.8	104.1	109.1	87.7	106.3	98	86.2	84.5	92.3		0.527935	0.904025		0.110773	0.814241
P08226	Apolipoprotein E	121.2	90.6	112.9	89.1	100.4	104.1	85.6	87.3	96.6		0.663789	0.904219		0.393229	0.829997
Q8QZS1	3-hydroxyisobutyryl-CoA hydrolase, mitochondrial	136.1	109.2	119.1	111	108.3	110.2	131.6	122.5	108.4		0.571584	0.904226		0.98853	0.994786
Q62093	Serine/arginine-rich splicing factor 2	105.2	111.4	105.3	104.9	89.2	97.2	90.5	81.8	80.6		0.512125	0.904939		0.0766459	0.785648
P07214	SPARC	118	122.1	114.1	106.8	107.9	105.9	94.3	86	94.8		0.454101	0.905138		0.0570723	0.77668
Q7TNV0	Protein DEK	122.8	98.9	118.8	106.6	105.8	95.8	106.5	95.9	91.6		0.581224	0.90514		0.468749	0.863436
O35375	Neuropilin-2	94.4	104.6	89.2	81.1	97.8	82	83.4	88.3	94.4		0.5751	0.905274		0.648482	0.923317
O35143	ATPase inhibitor, mitochondrial	95.1	116.7	95.6	97.7	88.2	92.5	99.7	99.9	98.1		0.578993	0.90566		0.899306	0.968445
P11031	Activated RNA polymerase II transcriptional coactivator p15	105.7	91.4	98.6	95.9	82.4	89.6	99.9	84	87.9		0.547649	0.905986		0.644366	0.919175
Q8K4G1	Latent-transforming growth factor beta-binding protein 4	104	108.8	95.3	92.8	89.2	97.2	81.7	81	86.7		0.514622	0.906199		0.123748	0.809477
Q91V76	Ester hydrolase C11orf54 homolog	96.9	81.1	119.9	94.2	83.4	92.4	101.9	90.9	94.9		0.745087	0.906344		0.946904	0.96576
Q8BWT1	3-ketoacyl-CoA thiolase, mitochondrial	84.7	107	101.1	80.9	92.8	91.9	93.7	89	92.1		0.617886	0.907104		0.774822	0.938525
P35441	Thrombospondin-1	91.6	111.3	103.5	91.8	98.7	87.5	121.8	110.2	116.9		0.573932	0.907311		0.452426	1.13871
Q9CX86	Heterogeneous nuclear ribonucleoprotein A0	106	122.5	111.1	111	104.3	93.4	129.2	115.3	87.2		0.573932	0.909011		0.916422	0.976737
Q3TCN2	Putative phospholipase B-like 2	120.5	128.9	123.4	109.5	121.7	107.8	127.3	101.4	100.8		0.510639	0.909335		0.51951	0.883852
Q99LP6	GrpE protein homolog 1, mitochondrial	82.7	108.2	80.8	76.2	97.4	73.6	117.8	92.3	94.7		0.743503	0.909827		0.658076	1.12183
Q3UMU9	Hepatoma-derived growth factor-related protein 2	82.9	93.8	79.7	70.8	95.6	66.9	90.2	89.7	84.6		0.688123	0.909906		0.856029	1.03159
Q3UQU0	Bromodomain-containing protein 9	118.3	99.7	108	89.3	99.8	107.6	91.2	100.1	113.5		0.581224	0.910123		0.739345	0.934969
P48678	Prelamin-A/C	106	116.9	105.2	96.6	103.5	98.6	95.4	88.5	92.5		0.51292	0.910393		0.213523	0.842426
Q62165	Dystroglycan	111	113.5	105.7	95.5	105.2	100	89.6	84.4	97.1		0.490236	0.91066		0.154029	0.821018
O35737	Heterogeneous nuclear ribonucleoprotein H	98	77.3	82.9	92.6	88.8	53.8	107	81.1	85.2		0.778464	0.910922		0.838926	1.05848
Q920A5	Retinoid-inducible serine carboxypeptidase	100.5	100.3	98.2	87.6	94.6	90.2	92.3	90.4	91.3		0.471436	0.911037		0.509495	0.916388
P34960	Macrophage metalloelastase	97.3	99.7	93.9	75.2	100.1	89.8	84.6	83.9	90		0.602368	0.91131		0.373502	0.888622
O09106	Histone deacetylase 1	76.5	89.2	87.4	80.5	64.5	85.7	83.2	89.9	88.6		0.645981	0.911497		0.844354	1.03398
P70665	Sialate O-acetylesterase	112.3	110.5	96.4	88.5	114.4	88.2	96.4	86.7	90.3		0.647199	0.911967		0.345138	0.856516
Q569Z6	Thyroid hormone receptor-associated protein 3	93.2	119.3	100.2	104.6	93.5	87.4	107	102.1	91.1		0.664072	0.913016		0.874053	0.960026
Q6PDM2	Serine/arginine-rich splicing factor 1	105.8	115.1	100.4	100.9	92.8	99.7	98.2	85.1	87.1		0.544929	0.913165		0.284687	0.841581
P02469	Laminin subunit beta-1	98	104	98.9	89.7	95.2	90	105.2	99.4	97.1		0.489601	0.913593		0.98853	1.00266
P09581	Macrophage colony-stimulating factor 1 receptor	109.9	115.7	110.7	91	114.3	102.1	96.6	93.9	100.5		0.576407	0.914065		0.246914	0.865299
Q9WTP7	GTP:AMP phosphotransferase AK3, mitochondrial	98.8	121.4	108.8	103.6	108.7	88.5	110.6	121.8	112.4		0.644124	0.914286		0.808857	1.04802
Q99LJ1	Tissue alpha-L-fucosidase	97.3	108.8	97.6	93.3	99.6	84.9	104.2	97.8	95.6		0.573932	0.914718		0.919774	0.979914
Q8BL97	Serine/arginine-rich splicing factor 7	107.2	118.3	101.1	112.9	91.2	94.7	99.3	100.1	94.5		0.618516	0.914881		0.51951	0.899878
A2ASQ1	Agrin	90.2	84	86.1	73.1	82.4	82.8	122.4	109.7	119.2		0.543867	0.915482		0.0342953	1.3496
Q61206	Platelet-activating factor acetylhydrolase IB subunit beta	129.6	111.1	142	85.2	143	122.2	120.1	88.7	135.8		0.778464	0.9156		0.713913	0.900444
P02468	Laminin subunit gamma-1	94.8	103	99.3	85.5	97.3	89.3	111.5	100.5	101.3		0.543867	0.915853		0.732878	1.05453
Q9CT10	Ran-binding protein 3	90.9	87.3	98.8	95.4	77.3	81	73.7	82.8	95		0.602368	0.915884		0.622533	0.907942
Q3TEA8	Heterochromatin protein 1-binding protein 3	96.3	124.7	129.2	98.6	120.4	102	147.3	115.2	127.5		0.745087	0.916619		0.668686	1.11365
Q8BG07	Phospholipase D4	111.4	107.1	102.1	97.7	101.9	94.5	105.4	94.9	96.6		0.526159	0.917342		0.614276	0.926076
Q8VIJ6	Splicing factor, proline- and glutamine-rich	96.3	112.1	100.7	96.3	95.8	91.6	106.2	101.5	95.9		0.573244	0.917826		0.939041	0.982206
P62743	AP-2 complex subunit sigma	85.7	102.6	114.5	75.8	103.5	98.7	113.5	99.2	88.6		0.759598	0.918098		0.989777	0.995046
Q6NVF9	Cleavage and polyadenylation specificity factor subunit 6	95	99.5	107.9	107.3	85.6	84.9	97.8	90.2	111.9		0.643598	0.918651		0.968683	0.991733
Q8CG47	Structural maintenance of chromosomes protein 4	91.7	112.5	102.5	79	97.1	105.7	85.1	100.1	93.3		0.708266	0.918813		0.627905	0.908053
Q99K48	Non-POU domain-containing octamer-binding protein	107.3	130	105.4	104.7	110.7	99.6	107.7	121	111.8		0.645981	0.919171		0.989284	0.99358
Q9WTZ1	RING-box protein 2	123.2	102.4	127.5	88.3	109.6	126.7	61.4	56.3	116.3		0.745087	0.919286		0.297025	0.662702
O89103	Complement component C1q receptor	111.7	121.6	118.6	91.8	131.6	100.2	88.3	107.5	104		0.698724	0.919579		0.345138	0.851947
Q8R317	Ubiquilin-1	107.4	102.6	82.3	83.6	96.2	89.1	94.7	92.3	100.1		0.716523	0.919945		0.968683	0.98221
P01900	H-2 class I histocompatibility antigen, D-D alpha chain	106.3	115.1	101.9	96.8	105.9	94.9	89.1	84.9	81.9		0.573932	0.920507		0.0942275	0.791525
Q61937	Nucleophosmin	94.1	110.1	94.6	91.5	95.4	88.3	114.3	97.5	105.2		0.595112	0.921017		0.766441	1.06091
Q9WTP6	Adenylate kinase 2, mitochondrial	94.2	121.3	106.1	102	96.2	98	97	109.7	102		0.670691	0.92102		0.870748	0.959888
Q9D898	Actin-related protein 2/3 complex subunit 5-like protein	127.3	96.5	114.7	102.9	97.1	112	114.9	106.6	118.1		0.71912	0.921713		0.978751	1.00325
P48428	Tubulin-specific chaperone A	90.2	79.7	139	99.7	86.7	98.4	93.9	96	87.5		0.881023	0.921981		0.831404	0.898025
P97311	DNA replication licensing factor MCM6	92.6	98.3	103.9	85.9	92.6	93.4	100	100.3	106.6		0.573244	0.92232		0.808737	1.04104
Q64433	10 kDa heat shock protein, mitochondrial	93.7	113.5	91.7	92.9	99.3	83.5	111.6	108.9	104.3		0.69805	0.922382		0.64584	1.08665
P61967	AP-1 complex subunit sigma-1A	122.2	117.1	87.8	98.8	104.9	98.7	106.3	109.2	106		0.789325	0.924488		0.983424	0.98288
Q9QVP9	Protein-tyrosine kinase 2-beta	116.3	94.5	98.3	80	98.1	107.7	73	88.4	123.2		0.743103	0.92462		0.78408	0.920738
P97798	Neogenin	105.1	117.2	98.8	95	104.1	98	78.7	88.1	84.8		0.617886	0.925257		0.120552	0.783557
P70445	Eukaryotic translation initiation factor 4E-binding protein 2	98.4	92.2	106.3	90.4	82.5	102.1	73	87.1	100.7		0.663789	0.926238		0.564552	0.87841
Q6PB93	Polypeptide N-acetylgalactosaminyltransferase 2	100.6	97.8	104.9	91.4	96.9	92.9	86.3	81.9	82.9		0.553214	0.927135		0.123671	0.827893
P16675	Lysosomal protective protein	107.7	104.4	106.5	91.2	105.2	99	97	92.3	101.7		0.5751	0.927181		0.51951	0.913371
Q99020	Heterogeneous nuclear ribonucleoprotein A/B	92.8	107.4	91.6	93.4	94.9	82.3	107.8	101	103.6		0.663789	0.927347		0.675235	1.0706
P01027	Complement C3	115.9	98.5	104.7	88	103.3	104.7	98.4	89.1	112.2		0.67218	0.927609		0.766441	0.939204
P39098	Mannosyl-oligosaccharide 1,2-alpha-mannosidase IB	110.4	105.2	118.8	94.4	114.4	101.4	103.2	99.5	96.8		0.643598	0.927632		0.462472	0.895634
Q61699	Heat shock protein 105 kDa	102.4	104.4	104.2	87.1	99.2	102.2	96.9	95.3	97.2		0.584763	0.927653		0.588611	0.930547
Q91VM5	RNA binding motif protein, X-linked-like-1	96.9	114	98.5	95.5	102.1	89.6	110.1	97.1	92.3		0.656468	0.928248		0.878728	0.968003
Q9JMG1	Endothelial differentiation-related factor 1	110.2	107.1	103.8	103.6	97.5	97	94.5	105	114.5		0.561635	0.928371		0.90084	0.977889
Q99JR5	Tubulointerstitial nephritis antigen-like	105.6	125.7	103	95.8	110.1	104.5	100.1	77.9	94.6		0.701306	0.928507		0.346663	0.815435
P47955	60S acidic ribosomal protein P1	103.6	132.1	98.7	108.1	107.4	95	116.5	101	110.5		0.780845	0.928529		0.968683	0.980861
P09671	Superoxide dismutase [Mn], mitochondrial	83.6	89.8	96.2	79.1	90.9	80.4	102.4	90.1	85		0.636567	0.928783		0.899306	1.0293
Q9Z2Y8	Pyridoxal phosphate homeostasis protein	145.5	119.4	123.1	120.7	111.8	127.9	100.5	112	110.8		0.69805	0.928866		0.305497	0.833247
P84244	Histone H3.3	100.6	107.4	98	79.5	112.4	92.5	134.6	90.5	86.1		0.724712	0.929412		0.990293	1.01699
Q9CR86	Calcium-regulated heat stable protein 1	100.6	94.2	99	99.8	86.6	86.8	104.5	80.5	123.6		0.608619	0.929884		0.919774	1.05037
Q05910	Disintegrin and metalloproteinase domain-containing protein 8	119.6	108.3	95.2	90.3	114.1	96.2	85.3	81.9	89.5		0.747958	0.930362		0.170369	0.794491
Q62314	Trans-Golgi network integral membrane protein 2	82.6	126.6	124.7	114.6	117	79.1	131.4	107.9	91.2		0.865424	0.930518		0.990293	0.989817
A6X935	Inter alpha-trypsin inhibitor, heavy chain 4	110.3	101.1	101.4	88.6	100.6	101.9	90.8	92.5	102.1		0.620209	0.930627		0.564552	0.912404
P28352	DNA-(apurinic or apyrimidinic site) lyase	100.2	103	96.8	104	87.8	87.4	114.2	109.9	101.4		0.632202	0.930667		0.602515	1.085
O08992	Syntenin-1	109.3	107.7	101.3	101.7	94.4	100.3	105.1	105.5	112.2		0.576464	0.931197		0.941361	1.01414
P20060	Beta-hexosaminidase subunit beta	103.9	114.6	106.3	94.6	114	93.9	111.9	105.6	94.3		0.670374	0.931342		0.821664	0.959975
Q00493	Carboxypeptidase E	108.7	109.1	107.9	100.7	102.2	100.6	85.7	88	90.4		0.547649	0.931839		0.079419	0.810869
O88531	Palmitoyl-protein thioesterase 1	87.8	92.6	98.7	83.5	91.9	84.7	98.9	82.6	107.9		0.614192	0.931924		0.899306	1.0369
Q99KV1	DnaJ homolog subfamily B member 11	104.3	100.1	106	100.6	100.9	88	122.8	112.6	102.1		0.617886	0.932668		0.630132	1.08731
Q8VD04	GRIP1-associated protein 1	108.7	109.9	96	94.3	108.2	91	98.9	101.7	105.4		0.688123	0.932931		0.880061	0.972664
Q5U405	Transmembrane protease serine 13	125.6	100.8	101.9	110.9	96.6	98.8	97	94.7	94.4		0.748348	0.932988		0.481685	0.871459
Q6ZQ06	Centrosomal protein of 162 kDa	130.3	112.9	121.7	89.2	114.1	137.2	84	96.5	142.6		0.78197	0.933132		0.668686	0.885448
Q9D8S4	Oligoribonuclease, mitochondrial	96.5	107.2	98.1	89.6	95.8	96.3	97.3	96.5	108.2		0.609831	0.9334		0.997635	1.00066
Q99N69	Leupaxin	89.2	76.2	80.8	78.4	72.2	79.4	98.1	99.7	108		0.664072	0.9342		0.137438	1.24208
Q99JF8	PC4 and SFRS1-interacting protein	97.7	131.4	94.4	95.2	114.9	92.2	113	105.3	102.4		0.839662	0.934467		0.990293	0.991345
Q9Z0X1	Apoptosis-inducing factor 1, mitochondrial	105.6	125.2	105.9	103.1	118.7	92.9	113	104.7	103.1		0.751208	0.93466		0.8138	0.952777
P09411	Phosphoglycerate kinase 1	105.8	94.5	112.6	99.3	95.1	98.1	107.5	101.1	100.8		0.669145	0.934803		0.969346	0.988814
Q91VH6	Protein MEMO1	120.7	131.3	99.9	101.2	128.4	99.4	124.2	116.8	120.3		0.808662	0.934925		0.888108	1.02671
P28667	MARCKS-related protein	91.8	118.1	103.7	108.2	91.2	93.9	101.7	89.1	85.5		0.778464	0.935268		0.566685	0.881059
P68433	Histone H3.1	85	137.9	97.5	86.9	98.2	114.7	135.6	113	98.8		0.880201	0.935705		0.8138	1.08427
Q80WJ7	Protein LYRIC	86.9	126.3	86.4	101	101.6	77.9	109.4	81.3	89.9		0.865424	0.936248		0.874053	0.936582
P08905	Lysozyme C-2	105.2	100.8	108.4	95	98.7	100.7	87	82.3	101.1		0.589568	0.936387		0.366322	0.860051
P08003	Protein disulfide-isomerase A4	92.7	113.2	87.1	90	101.7	82.7	110.8	103	95.1		0.800716	0.936519		0.8138	1.05427
Q99KR8	Plasma alpha-L-fucosidase	99.9	123.6	95.5	101.3	104	93.7	76.2	94.7	100.5		0.787078	0.937304		0.527815	0.850784
Q8BJW6	Eukaryotic translation initiation factor 2A	92.4	99.6	80.8	91.1	80.9	83.8	92.1	89.9	82.7		0.739737	0.937683		0.899306	0.970308
Q5SNZ0	Girdin	88.9	95.9	83.9	79.2	94.2	78.6	108.1	99.9	99.4		0.716523	0.937849		0.366322	1.14403
Q80UM3	N-alpha-acetyltransferase 15, NatA auxiliary subunit	79.5	91.7	104.7	91.2	85.2	82.4	112.8	85.1	96.6		0.789325	0.938021		0.816093	1.06742
Q61490	CD166 antigen	89.5	133.2	91.3	94.5	109.3	90.9	83	80.5	85.1		0.868629	0.938535		0.422509	0.79172
P29416	Beta-hexosaminidase subunit alpha	104.1	108.1	102.5	89.5	110.6	95.3	102.8	95.1	91.2		0.69805	0.938672		0.566874	0.918653
Q8R242	Di-N-acetylchitobiase	107.8	143.9	104.7	99	124.8	111	115	102.5	104		0.847448	0.939394		0.712083	0.902076
Q6PGL7	WASH complex subunit 2	99.6	96.9	100	100.8	103.6	74.2	92.1	95.9	102.5		0.778464	0.939629		0.899306	0.979764
Q61581	Insulin-like growth factor-binding protein 7	89.7	94.3	88.7	77.5	93.6	85.2	129.5	115	121.3		0.688123	0.939861		0.0361851	1.3414
Q07113	Cation-independent mannose-6-phosphate receptor	92.6	108.8	87.1	79.7	106.3	85.2	70.5	86.4	66		0.808662	0.940035		0.232489	0.772617
Q99P31	Hsp70-binding protein 1	98.6	85.6	104.4	86.4	92.4	92.5	106.4	111	121.6		0.735587	0.940055		0.366322	1.17464
Q8CCS6	Polyadenylate-binding protein 2	81.7	115.7	86.5	82.3	98.9	85.7	112.5	84.7	95.7		0.860701	0.94012		0.919774	1.0317
Q9D1P4	Cysteine and histidine-rich domain-containing protein 1	153.4	93.3	134.5	126.3	119.4	112.7	138.5	106	126.5		0.898054	0.940189		0.98276	0.973242
Q69ZN7	Myoferlin	104.4	99	97.9	97.7	93.4	92.5	101.2	83.4	93.9		0.617886	0.941255		0.64186	0.924328
Q921F2	TAR DNA-binding protein 43	80	116.1	78.9	112.8	70.9	75.3	103.9	102.3	107.6		0.868629	0.941818		0.602515	1.14109
O35295	Transcriptional activator protein Pur-beta	101.7	127.2	94.5	100.3	94.9	109.5	91.9	77.5	116.7		0.832194	0.942177		0.682161	0.884663
Q62383	Transcription elongation factor SPT6	114.3	99.5	103.1	74.6	112.3	111.8	81.8	82.5	132.2		0.81547	0.942569		0.812412	0.935626
Q9ET22	Dipeptidyl peptidase 2	103.4	111.9	96.9	93.2	106.4	94.7	105.1	103.3	94.4		0.720404	0.942665		0.870748	0.969891
P19253	60S ribosomal protein L13a	106.9	133.2	66.3	110.1	105.3	73.5	107.5	113.7	123.8		0.952772	0.942885		0.714761	1.12598
Q07813	Apoptosis regulator BAX	144.3	132.8	128.2	122.4	110.3	149.6	118.5	121.7	116.4		0.78197	0.943252		0.366322	0.879842
Q99PL5	Ribosome-binding protein 1	78.4	142.9	83.6	113.1	94.9	79.6	106.2	93.9	85.7		0.952772	0.94326		0.961397	0.937357
Q91WK5	Glycine cleavage system H protein, mitochondrial	87.7	113	89.5	86	100.1	88	101.4	90.7	88.2		0.825624	0.944521		0.908942	0.965886
P08113	Endoplasmin	94.7	113	93.6	97.3	101.3	86.1	116.7	114.9	101.2		0.789854	0.944905		0.611158	1.10455
Q9JKX6	ADP-sugar pyrophosphatase	162.8	148.2	148.3	171.4	102.7	159.9	165.4	143.5	129.6		0.832194	0.944916		0.816093	0.954714
Q9ER00	Syntaxin-12	111.1	115.4	132	129	98.8	111.2	107.2	110.9	92.2		0.802326	0.945607		0.452836	0.865551
B2RXS4	Plexin-B2	94.2	105.5	93	75.9	108.8	92.1	98.5	83.7	98.2		0.811797	0.945678		0.824417	0.957977
Q9CYR6	Phosphoacetylglucosamine mutase	104.5	117.9	143.9	95.2	119.2	132.5	112.1	114.7	144.9		0.863017	0.947038		0.968121	1.01474
Q8CH18	Cell division cycle and apoptosis regulator protein 1	72.8	82.5	77	78.3	75.4	66.4	83.8	73.7	73.3		0.751413	0.947482		0.978668	0.993543
Q60668-3	Isoform 3 of Heterogeneous nuclear ribonucleoprotein D0	100.6	102.7	92.2	97.7	89.1	93.3	101.4	103.8	87.9		0.716523	0.947885		0.968683	0.991878
Q9DCB1	High mobility group nucleosome-binding domain-containing protein 3	100.4	111.7	97.8	96.7	97.5	99.6	120.7	94.7	102.5		0.719342	0.948048		0.937394	1.02581
Q921F4	Heterogeneous nuclear ribonucleoprotein L-like	98.9	103.8	103.3	103.7	95.3	91.2	99.5	108.8	111.8		0.704191	0.948366		0.785173	1.04608
Q924X6	Low-density lipoprotein receptor-related protein 8	107.3	110.1	87.6	71.8	113.3	104.2	82.7	97.2	95		0.859395	0.948525		0.636155	0.901311
P59017	Bcl-2-like protein 13	95.3	154.4	101.1	136	95.4	101.6	151.2	115	108.4		0.923399	0.949259		0.844354	1.06784
Q8R409	Protein HEXIM1	111.1	90.3	114	99.6	108.7	91.1	108.2	101.2	106.2		0.833995	0.949271		0.983424	1.00063
Q8BK64	Activator of 90 kDa heat shock protein ATPase homolog 1	112.5	100.2	101.3	106.4	91.2	100.6	101.2	89.6	104.2		0.757902	0.949682		0.722475	0.93949
P10810	Monocyte differentiation antigen CD14	112	108.8	112.8	102.9	106	108.1	98.9	93.4	102.7		0.670374	0.95024		0.361345	0.884293
Q99KI0	Aconitate hydratase, mitochondrial	86.1	98.7	110.3	90.4	105.9	84.2	109.4	98.7	96.5		0.841712	0.950525		0.877082	1.03219
Q62470	Integrin alpha-3	101.4	115.4	103.8	102.2	110.4	92.3	92.9	85.3	92.7		0.78197	0.951029		0.246914	0.844978
Q9D0L8	mRNA cap guanine-N7 methyltransferase	124.8	148	131.9	158.8	125.3	100.8	101	139	152.9		0.843289	0.951075		0.902374	0.970843
O09159	Lysosomal alpha-mannosidase	102.7	108.8	103.6	87.9	112.9	99	107.3	92	93.6		0.78588	0.951444		0.648482	0.929546
O35864	COP9 signalosome complex subunit 5	75.1	92.5	124.7	98.2	93	87	109.1	106.1	93.2		0.935506	0.951762		0.831404	1.05508
Q9CQE8	UPF0568 protein C14orf166 homolog	76.5	102.8	103	87.1	90	91.6	92.4	91.2	109.2		0.86624	0.951824		0.880061	1.03719
P21550	Beta-enolase	108.9	104.4	114.7	89.5	110.4	112.3	84	81.3	88.6		0.797251	0.951829		0.0570723	0.774085
Q8R081	Heterogeneous nuclear ribonucleoprotein L	101.1	116.1	101.4	106.5	100.9	95.9	96.6	102.8	103.7		0.778663	0.951977		0.78408	0.95135
Q8VDP4	Cell cycle and apoptosis regulator protein 2	54.9	90.9	91.1	83.7	71.4	70.5	88.2	80.4	63.4		0.952959	0.952301		0.990293	0.979316
P08071	Lactotransferrin	108.9	101.8	100.2	75.3	106.1	114.8	76	69.6	114.3		0.839662	0.952718		0.527849	0.83596
Q9D0E1	Heterogeneous nuclear ribonucleoprotein M	100.4	127.2	90.7	114.4	98.4	90.5	116.4	91.7	90.8		0.870614	0.952875		0.844354	0.939051
Q8R180	ERO1-like protein alpha	99.5	118.7	113.1	109.2	104.9	101.6	113.9	100.6	100.9		0.792457	0.952913		0.8138	0.952007
Q8BGT7	Survival of motor neuron-related-splicing factor 30	103.4	95.5	88.3	90	94.6	89.1	91.5	102.2	109.5		0.778464	0.952994		0.793834	1.05571
Q9CZU6	Citrate synthase, mitochondrial	89	105.3	109.5	91.6	114	84	108.3	98.8	110		0.847494	0.953259		0.824417	1.04378
Q9WV91	Prostaglandin F2 receptor negative regulator	96.9	109.2	95.6	91.5	109	87.1	109	96.9	97.2		0.815064	0.953265		0.983424	1.00464
Q9WUM4	Coronin-1C	99.9	94.3	97.4	95.2	88.2	94.7	83.5	100.9	92.5		0.719342	0.953704		0.766441	0.949588
P62192	26S proteasome regulatory subunit 4	103.8	99.8	99.4	96.3	100	92.7	98	110.4	96.7		0.716523	0.953795		0.98276	1.00693
P43275	Histone H1.1	94.7	91.2	99.5	103.9	83.2	85.2	116.9	102.7	98.8		0.801384	0.9541		0.527815	1.11563
P09103	Protein disulfide-isomerase	89.5	117.5	90.7	92.9	104.3	86.9	117	111.1	97.3		0.865424	0.954316		0.697659	1.09305
Q9D5V5	Cullin-5	105.1	101	82.2	78.8	82	114.5	72.9	73.3	107.1		0.865424	0.954908		0.655919	0.878599
Q9CQI7	U2 small nuclear ribonucleoprotein B''	87.1	79.8	68.7	93.1	65.7	66.2	75.2	75.9	102.8		0.862707	0.955008		0.816803	1.07767
Q64475	Histone H2B type 1-B	98.1	116.8	88.5	96.7	95.2	97.9	129.4	85.9	81.5		0.860701	0.955175		0.937279	0.978247
P52480	Pyruvate kinase PKM	118.3	86.9	105.3	101.3	93.8	101.5	86.1	93.8	101.4		0.865871	0.955233		0.693941	0.905958
Q07797	Galectin-3-binding protein	117	114.9	112.8	99.2	120.6	109.5	104.9	99.7	96.3		0.780845	0.955323		0.296667	0.872933
P61089	Ubiquitin-conjugating enzyme E2 N	122.6	95.4	120.1	111.4	100.7	111.1	84.7	110.9	108.8		0.861701	0.95593		0.685061	0.900325
Q61112	45 kDa calcium-binding protein	99.7	99.6	91.7	88.3	95.9	94	94	90.6	96.4		0.75661	0.956014		0.8269	0.965636
Q99P91	Transmembrane glycoprotein NMB	99.3	150	125.3	123.4	125.5	109.4	121.7	111.6	92.1		0.912332	0.956487		0.666139	0.86866
Q8CI61	BAG family molecular chaperone regulator 4	146.3	95.1	154.2	153.7	101.6	123.4	108.7	113.1	123.7		0.935506	0.95728		0.732878	0.873357
P63166	Small ubiquitin-related modifier 1	98.7	96.8	83.1	87.2	102.2	77.3	81.5	91.9	98.9		0.847494	0.957286		0.924787	0.977387
Q9CXW3	Calcyclin-binding protein	102.5	84.8	102.3	94.6	86.7	96	84.8	96	100.8		0.841537	0.957528		0.912734	0.972376
Q3UMW8	Ceroid-lipofuscinosis neuronal protein 5 homolog	110.7	111.1	100	112.8	84.4	111.1	83.8	86.5	97.3		0.843289	0.958048		0.231189	0.831572
P97493	Thioredoxin, mitochondrial	88.9	117.6	113.1	100.4	97.1	108.7	121.1	115.1	101		0.868629	0.958073		0.821664	1.05507
O89020	Afamin	123.6	112.7	100.6	76	113.6	133.2	76.9	84	133.7		0.865424	0.958148		0.666139	0.874443
Q99K85	Phosphoserine aminotransferase	103.8	98.3	106	90.4	104.7	100.3	105.3	89.6	96.5		0.791407	0.95878		0.732878	0.945797
Q8VD58	Protein EVI2B	73.9	117.4	76	104.7	76.1	75.5	86.9	105	88.2		0.945425	0.958848		0.856029	1.04789
P51859	Hepatoma-derived growth factor	104.8	94.6	98	95.7	89.2	100.4	100.4	93.9	101.1		0.79423	0.959314		0.978668	0.993275
Q3TIV5	Zinc finger CCCH domain-containing protein 15	55.8	86.1	65.2	72.9	64.7	61.1	64.7	91.1	57.3		0.931928	0.95944		0.965899	1.02897
Q8BMP6	Golgi resident protein GCP60	110.9	99.1	103.6	86.7	117.8	96.4	94.7	101.6	119.4		0.843289	0.959503		0.989284	1.0067
P54726	UV excision repair protein RAD23 homolog A	85.7	88.5	76.9	87.4	75.7	77.9	86.8	82	71.1		0.820619	0.959777		0.821664	0.955396
Q08879	Fibulin-1	104.5	99.6	104.7	86.8	102.4	107.2	81.5	81.2	106.6		0.815427	0.959845		0.509495	0.872085
P01902	H-2 class I histocompatibility antigen, K-D alpha chain	118.7	113.2	112.6	104.2	121.2	105.3	97.5	94.9	93.5		0.800716	0.959942		0.120552	0.829898
P20029	78 kDa glucose-regulated protein	93.5	111.7	94.5	93.1	106.2	88.5	123.7	112	97.5		0.854072	0.960294		0.627905	1.11178
Q3TKT4	Transcription activator BRG1	98.2	96.9	97.5	88.4	82.4	110.2	97.8	89.6	93.2		0.834958	0.960355		0.774921	0.958988
P26645	Myristoylated alanine-rich C-kinase substrate	96.9	107.5	102.9	101.9	106.1	87.3	101.1	94.4	91.6		0.825624	0.96095		0.655976	0.934266
Q3TGF2	Protein FAM107B	100.4	108.9	106.1	96.1	103.3	103.7	100	96.4	104.7		0.78588	0.961002		0.766441	0.954661
Q62351	Transferrin receptor protein 1	91.9	116.9	93.2	97.3	104.3	88.7	104.6	98.2	98.5		0.868629	0.961258		0.98853	0.997682
P02088	Hemoglobin subunit beta-1	117.8	102	106.5	81.2	118	114.5	99.2	95.5	144.2		0.865424	0.961385		0.962737	1.03861
Q6P542	ATP-binding cassette sub-family F member 1	92.3	102.9	89.7	91.6	92	90.3	102.5	89	81.2		0.813747	0.96139		0.8279	0.957178
Q922B2	Aspartate--tRNA ligase, cytoplasmic	110.5	102	115.1	95.4	119.1	100.5	103.2	121.5	117		0.841231	0.961538		0.8279	1.04304
D3YXG0	Hemicentin-1	107.8	92.8	90	71	90.3	118.2	67.7	79.3	105.9		0.866735	0.961803		0.614276	0.870268
Q9Z1X4	Interleukin enhancer-binding factor 3	94.4	110.6	90.3	99.7	93.3	91.4	112.3	96.1	87.3		0.860701	0.963088		0.998839	1.00135
P17225	Polypyrimidine tract-binding protein 1	89	108.4	106.1	113.2	91.5	87.6	98	112.6	112.6		0.866735	0.963097		0.763055	1.06491
P70195	Proteasome subunit beta type-7	111.7	115	93.2	102.3	107.2	98.6	115.4	105.7	105.8		0.865424	0.963113		0.912734	1.02188
P05202	Aspartate aminotransferase, mitochondrial	88.5	114.5	90.8	89.5	106	87.5	122.6	101	98.6		0.882614	0.96324		0.707572	1.09666
P17182	Alpha-enolase	104	97.2	119	101.1	102.8	104.6	97.6	100	98.5		0.859699	0.96346		0.668227	0.924735
P49935	Pro-cathepsin H	109.5	104.9	111.9	101.3	105.8	107.3	88.8	88.9	88.5		0.789854	0.96353		0.0945853	0.815814
O70250	Phosphoglycerate mutase 2	100	92.5	110.2	81.2	93.1	117.4	82.3	91.1	108.7		0.865424	0.96366		0.755368	0.931946
P62320	Small nuclear ribonucleoprotein Sm D3	109	150.4	148.6	136.6	121.6	135	173.1	136.8	135.1		0.917755	0.963725		0.766441	1.09069
O08795	Glucosidase 2 subunit beta	86.7	107.6	87.7	86.1	99.5	86.2	114.3	108.1	101.5		0.868629	0.96383		0.465295	1.14858
Q8R422	CD109 antigen	95.4	102.5	103.6	105	68.7	117	99.1	101.7	134.3		0.865424	0.964179		0.680814	1.11144
Q8CCH2	NHL repeat-containing protein 3	135.9	114.2	132.9	128.6	141.6	99.2	143.2	152.5	131.9		0.868629	0.964491		0.559859	1.11645
P17751	Triosephosphate isomerase	104.5	90.9	106.8	93.8	96.1	101.6	107.9	100.3	107.1		0.847494	0.964593		0.8138	1.04335
P21619	Lamin-B2	99.8	105	98.5	93	98.9	100.7	98.3	94.1	93.4		0.806928	0.964721		0.668686	0.942301
P45952	Medium-chain specific acyl-CoA dehydrogenase, mitochondrial	90.6	106.8	95.1	94.4	106.4	81.4	102.2	95.4	99.3		0.865424	0.964786		0.939041	1.01504
P14733	Lamin-B1	102.8	111	101.4	107.9	102.1	94.2	99.8	99.8	94.3		0.829347	0.965102		0.634461	0.932424
O08784	Treacle protein	89.8	105.6	93.4	101.8	96.9	80.1	97.5	95.8	87		0.865424	0.965374		0.880061	0.970568
Q8BIS8	Coiled-coil domain-containing protein 126	80.7	106.4	76.3	87.2	84.1	83	95.9	89	85.6		0.923399	0.965452		0.899306	1.02696
Q6P8X1	Sorting nexin-6	96.2	92.8	89	92.8	78.5	97.1	100.1	83.7	90.4		0.843501	0.965468		0.946904	0.986331
Q8BJU0	Small glutamine-rich tetratricopeptide repeat-containing protein alpha	114.3	89.7	102.4	97.3	87.4	111.2	90	100.9	107.8		0.878777	0.965731		0.936242	0.974869
O08807	Peroxiredoxin-4	93.4	97.9	107.6	96.8	97.3	94.6	92.3	101.6	95		0.839662	0.965875		0.85328	0.966544
Q9WTX6	Cullin-1	103.7	116.8	136.4	112.5	117.1	115.2	125.2	112.7	121.6		0.887862	0.966097		0.968683	1.00728
P07091	Protein S100-A4	112.9	98.7	104.1	110.9	90.3	103.8	88.3	101.5	102.1		0.860701	0.966107		0.654454	0.924612
P09803	Cadherin-1	101.8	112.1	99.3	98.5	108.8	95.3	110.8	91.8	88.7		0.843289	0.966156		0.712083	0.930077
Q99MV1	Tudor domain-containing protein 1	101.9	81.5	90.6	88.2	91	85.6	118	95.5	96.6		0.867866	0.966423		0.588611	1.13175
Q9EQH2	Endoplasmic reticulum aminopeptidase 1	98.9	114.7	87	98.8	104.9	86.9	113	104.4	97		0.893762	0.966733		0.831404	1.04591
Q8VE43	Meteorin-like protein	114	104.3	103.9	94.3	96.7	120.5	82.3	95.1	109.3		0.860701	0.966791		0.566685	0.88982
Q6GQT1	Alpha-2-macroglobulin-P	130.4	123.3	129.1	89.5	132.7	147.9	102.8	99.5	124.9		0.867866	0.966823		0.371375	0.854754
P34022	Ran-specific GTPase-activating protein	109.6	89.4	100.3	101.1	86.4	101.9	101.6	108.1	104.5		0.868629	0.966923		0.785594	1.04978
P10518	Delta-aminolevulinic acid dehydratase	113.9	113.2	104.1	104	112.8	103.6	111.7	106.4	108.1		0.834958	0.967391		0.939041	0.984903
Q91ZX7	Prolow-density lipoprotein receptor-related protein 1	94.5	115.7	90.6	95.1	104.7	91.2	97.4	93.2	94		0.889593	0.96742		0.816803	0.946144
Q05186	Reticulocalbin-1	113.9	107.5	80.9	81.1	107	104.4	82	81.3	84.1		0.926263	0.967582		0.405776	0.818392
Q80Y14	Glutaredoxin-related protein 5, mitochondrial	119.9	105.8	75.4	88.8	99.3	103.3	89.2	67.7	92.8		0.962003	0.967785		0.614276	0.829293
P62313	U6 snRNA-associated Sm-like protein LSm6	100.3	96.4	86.1	88.6	97.9	87.2	86.8	88.7	97.1		0.860701	0.967822		0.844354	0.963932
O88783	Coagulation factor V	93.3	111.3	94.3	98.6	96.2	94.5	104	86.7	94.4		0.865424	0.967882		0.827365	0.953831
Q8BTI8	Serine/arginine repetitive matrix protein 2	87.2	93.6	87.3	85	86.5	88	101.1	95.3	82.8		0.81547	0.967922		0.844354	1.0414
P62897	Cytochrome c, somatic	103.3	128.5	109.2	109.8	115.4	104.9	123	94.6	103.3		0.873607	0.968035		0.812412	0.941056
O35598	Disintegrin and metalloproteinase domain-containing protein 10	123.6	107.9	104.6	94.2	121.8	109.5	84.8	80.6	91.2		0.869062	0.968462		0.0939398	0.763463
Q9Z204	Heterogeneous nuclear ribonucleoproteins C1/C2	92.7	119.1	96.6	107.9	102	88.9	121	106.2	102.1		0.898054	0.968872		0.772665	1.06777
Q6PDG5	SWI/SNF complex subunit SMARCC2	92.1	95.2	95.2	91.7	97	85.1	90.1	83.9	100.3		0.838021	0.969204		0.856029	0.970973
Q9QZM0	Ubiquilin-2	104.7	95.3	99.3	100.8	96.3	93	98.9	93.5	112.4		0.841231	0.969262		0.946904	1.01838
P20152	Vimentin	95.8	116.1	94.8	112	91.1	94.3	85.7	101.9	94.4		0.889059	0.969677		0.689062	0.919465
Q8K310	Matrin-3	109.9	119.6	109.8	118.5	109	101.7	113.5	107.9	102.9		0.860701	0.970233		0.78408	0.955791
Q920B9	FACT complex subunit SPT16	92.4	100.5	88.4	92.9	89.5	90.8	95.9	90.2	97.4		0.860701	0.971205		0.968683	1.00782
Q3UYV9	Nuclear cap-binding protein subunit 1	92.9	99.5	80.8	89	70	106.4	67.3	98.8	108.9		0.892491	0.971449		0.98276	1.00659
D3Z6Q9	Bridging integrator 2	105.7	101.6	94.4	103.4	88.2	101.5	102.5	101.4	97		0.865424	0.971495		0.989777	0.997348
Q9QUH0	Glutaredoxin-1	109	74.6	116.4	105	78.8	107.7	77.4	102.7	90.4		0.959193	0.971667		0.807885	0.901667
Q64674	Spermidine synthase	93.3	88.2	97.6	86.7	91.6	92.9	93.2	90.3	106.6		0.855715	0.971695		0.844354	1.03941
Q64514	Tripeptidyl-peptidase 2	93.2	113.8	95.1	87.7	106.8	99.1	108.5	108.8	108.4		0.895549	0.971864		0.655919	1.07812
P08508	Low affinity immunoglobulin gamma Fc region receptor III	70.7	98.8	112.1	76.3	119.3	78.2	75.3	91	119.2		0.9467	0.972301		0.98276	1.01385
Q3U1Z5	G-protein-signaling modulator 3	101.7	112.8	83.1	93.6	101.8	94	102.2	91.5	89.4		0.931928	0.972446		0.859743	0.951277
Q9WU28	Prefoldin subunit 5	111	105.8	106.6	111.6	95.3	107.6	101.5	115.2	119.7		0.860701	0.97248		0.831404	1.0402
Q69ZK0	Phosphatidylinositol 3,4,5-trisphosphate-dependent Rac exchanger 1 protein	114.8	102.1	107.3	112.8	93.3	109.2	118.7	122.8	107.5		0.868629	0.972548		0.655919	1.0765
P32067	Lupus La protein homolog	74.1	95.8	88.9	86.7	86.3	78.7	103.9	105.3	92.3		0.912658	0.972566		0.452426	1.16499
Q8BHG2	UPF0587 protein C1orf123 homolog	92.1	94	98.9	77.6	99.6	100	92.3	98.9	107.4		0.868629	0.972632		0.799661	1.04772
P04925	Major prion protein	107.8	111.8	111.2	106.6	98.8	116.4	104.3	95.5	86.1		0.860701	0.972793		0.354424	0.864268
P09056	Leukemia inhibitory factor	92.7	132.6	102.4	108.4	111.7	98.9	132	153.3	150.8		0.955242	0.973451		0.2105	1.33079
Q9CQU0	Thioredoxin domain-containing protein 12	87.1	106	86	90.7	102.6	78.4	100.8	94.6	82.2		0.90903	0.973486		0.98853	0.994626
Q9WTX5	S-phase kinase-associated protein 1	93	81.6	91.2	92.4	68.5	98.1	104.2	92.5	90.3		0.890468	0.974417		0.660313	1.07976
Q8BVY0	Ribosomal L1 domain-containing protein 1	84.1	113.1	84.6	92.7	97.8	84.1	100.3	88.7	81.7		0.950569	0.97445		0.912543	0.96061
P55302	Alpha-2-macroglobulin receptor-associated protein	93.1	115.7	89.5	94.9	104.6	91.2	103	114	100.1		0.928278	0.974522		0.774921	1.06302
Q4FZG7	Putative mitochondrial import inner membrane translocase subunit Tim8 A-B	86.6	97.8	79.1	79.2	91.6	86.1	99.1	104	80.4		0.904118	0.974953		0.775304	1.0759
Q6NZB0	DnaJ homolog subfamily C member 8	104.8	98.7	96.4	91.9	103.5	97	92.2	96	105.6		0.865424	0.974992		0.908942	0.97966
P50580	Proliferation-associated protein 2G4	99.6	95.7	105.5	94.3	98.3	100.7	95.5	99	110.8		0.865424	0.975066		0.952346	1.01496
P56212	cAMP-regulated phosphoprotein 19	76.3	96.8	122.1	95.1	94.1	98.9	90.9	90.4	98.8		0.979476	0.975949		0.924368	0.948848
Q9DBT5	AMP deaminase 2	89.4	96.9	85.3	83.9	95.5	85.8	93.2	92.5	89.8		0.880201	0.976436		0.939041	1.01436
P84089	Enhancer of rudimentary homolog	94	107.6	92	100.8	88.5	97.5	105.3	95.3	94.8		0.898054	0.976839		0.978668	1.00613
P63325	40S ribosomal protein S10	95.6	95.6	97.7	92.8	99.8	89.7	83.3	92.6	82.7		0.865424	0.977155		0.434008	0.895119
O55234	Proteasome subunit beta type-5	97.6	98.8	90.6	87.9	97	95.7	106.5	87.3	92.8		0.873607	0.9777		0.98853	0.998606
P70699	Lysosomal alpha-glucosidase	89.3	114.7	96.9	94.6	86.6	113.1	115.9	75.7	89		0.931928	0.978066		0.8138	0.932536
P84104	Serine/arginine-rich splicing factor 3	71.6	105.1	102.7	82.3	106.6	84.4	84.3	89.6	96.2		0.96348	0.978168		0.963462	0.966714
Q91YS8	Calcium/calmodulin-dependent protein kinase type 1	110.7	119.4	88.6	94.3	104.1	113.4	94.5	97.2	91		0.952772	0.97835		0.611945	0.887041
P70296	Phosphatidylethanolamine-binding protein 1	115.9	92.7	104.5	101.3	94.8	110.3	107.4	98.4	99.6		0.927454	0.978601		0.927281	0.975407
Q60987	Forkhead box protein G1	122.7	124.4	113.4	99.1	128.4	125.3	76.9	102.3	122		0.898054	0.978641		0.509424	0.835506
Q61656	Probable ATP-dependent RNA helicase DDX5	102.8	101.5	97.9	96.6	107	92.2	102.3	111.3	102.7		0.878777	0.978822		0.769424	1.04666
P70290	55 kDa erythrocyte membrane protein	105.6	130.1	112.3	133	92.4	115.3	112	133.9	104.5		0.922901	0.979023		0.98853	1.0069
O08583	THO complex subunit 4	86.5	93.4	96.9	86.2	92.8	92	97.1	87.2	95.6		0.887862	0.979046		0.965899	1.0112
Q01405	Protein transport protein Sec23A	68.4	73.6	71.4	73.3	58	77.8	67	70.4	62.1		0.898054	0.97985		0.655919	0.934864
P68510	14-3-3 protein eta	108.2	90.9	99	96.4	95.4	100.5	90.3	100	93		0.919549	0.980543		0.795357	0.950352
P63280	SUMO-conjugating enzyme UBC9	117.4	86.4	91.8	109.6	95.2	85.2	84	97.8	94.7		0.957622	0.981055		0.821144	0.935386
Q8K183	Pyridoxal kinase	119.5	106.4	114.9	112.9	109.5	112	85.2	112.7	104.2		0.898054	0.981221		0.564552	0.886444
P97821	Dipeptidyl peptidase 1	95.2	94.4	93.4	85.4	101.4	90.9	104.1	93.9	105.4		0.890916	0.981272		0.648482	1.07208
Q6ZWM4	U6 snRNA-associated Sm-like protein LSm8	103	117.8	103.4	102.3	132.7	83.3	104.3	98.4	124.2		0.912658	0.981801		0.987449	1.00833
P47915	60S ribosomal protein L29	90.5	117	94.9	102.8	100.5	93.6	105.1	101.4	109.8		0.956089	0.981812		0.821664	1.04597
Q8K385	Ferric-chelate reductase 1	103.2	107.3	98	92.9	112.2	97.8	108.9	95.2	92.3		0.905659	0.981848		0.821664	0.960778
P35564	Calnexin	97.3	88.8	85.3	88.5	88.1	89.9	105.3	100.9	92.5		0.912332	0.981945		0.566685	1.10059
P29268	Connective tissue growth factor	95.7	95.5	91.9	83.4	101.4	93.3	86	74.5	102.3		0.900702	0.982338		0.713913	0.928294
Q5SXY1	Cytospin-B	90.5	105.9	110.6	113.5	93.6	94.6	109.4	99.4	104		0.94136	0.982736		0.924368	1.01889
Q8C1A5	Thimet oligopeptidase	106.8	102.1	103.3	104.2	103.3	99.5	112.9	94.6	95.4		0.897071	0.983344		0.856029	0.970211
Q8BHN3	Neutral alpha-glucosidase AB	89.9	103.2	90.7	89.2	104.7	85.4	123.4	109.9	115		0.932748	0.984144		0.167375	1.22727
P70362	Ubiquitin recognition factor in ER-associated degradation protein 1	113.4	103.7	118.4	99.2	108.3	122.7	94.1	92.1	91.6		0.928913	0.984203		0.158806	0.828018
Q60972	Histone-binding protein RBBP4	103.7	106.8	96.8	107.5	102.2	92.9	117.5	108.5	108.5		0.923399	0.984705		0.577462	1.08851
P16045	Galectin-1	103	98.9	113.7	101.3	106.8	102.7	106.6	102.7	102.7		0.932748	0.984791		0.965899	0.988593
O88545	COP9 signalosome complex subunit 6	107.6	125.2	98.5	90.4	118.2	117.7	106.8	104.1	119.2		0.952772	0.984908		0.997635	0.996378
Q62422	Osteoclast-stimulating factor 1	79.5	89.2	85	76.4	79.4	94.1	80.6	93.4	102.1		0.928913	0.985022		0.681723	1.08829
Q9D0M0	Exosome complex exonuclease RRP42	99.5	93.6	95.2	86.3	91.5	106.2	96.3	87.8	96.6		0.922301	0.985085		0.866122	0.973639
P50429	Arylsulfatase B	94	116.1	97.2	98.5	111.6	92.7	120.3	108.2	98.5		0.955242	0.985356		0.78408	1.06411
D3YXK2	Scaffold attachment factor B1	93.3	93.2	96.5	94	85.4	99.6	96.6	89.4	92.9		0.922301	0.985866		0.937279	0.985512
Q9WTM5	RuvB-like 2	100.1	90.7	90.4	92	93.7	91.7	95.2	87.6	95.6		0.935506	0.986486		0.965899	0.990043
Q8BMJ2	Leucine--tRNA ligase, cytoplasmic	85	114.9	96.5	106.4	88.7	97.3	104.4	122.9	97.8		0.971771	0.986505		0.712083	1.09683
Q6P3D0	U8 snoRNA-decapping enzyme	81.6	66.2	87.3	92.9	73.8	65.3	85.2	90.6	85.4		0.957622	0.986814		0.602515	1.11102
P27612	Phospholipase A-2-activating protein	111	78.7	83.5	87.7	82.2	99.7	79.7	91.3	97		0.979476	0.986823		0.978875	0.980966
Q61072	Disintegrin and metalloproteinase domain-containing protein 9	101.3	96.3	100.1	75.1	116	102.8	114.1	85.5	104.5		0.924305	0.987235		0.965899	1.0215
P24270	Catalase	110.1	114.6	113.6	114.8	112.1	107.1	108.3	119.7	113.4		0.925643	0.987289		0.968683	1.00916
Q9JJI8	60S ribosomal protein L38	84	65.4	114.1	83.3	86.9	90	77.6	91.9	80.3		0.971771	0.987476		0.948597	0.948008
Q9JL35	High mobility group nucleosome-binding domain-containing protein 5	98.1	108.7	97	102.3	107.3	90.4	115.9	101.1	94		0.945425	0.987492		0.934556	1.0237
P20108	Thioredoxin-dependent peroxide reductase, mitochondrial	86.5	104.8	93	97.7	97.2	85.9	119.1	111.1	103.9		0.957622	0.987689		0.354424	1.17517
Q7TPV4	Myb-binding protein 1A	93	115.3	99.1	96.1	105.2	102.4	109.6	106.9	102.5		0.963357	0.987964		0.831404	1.03774
Q3UQ28	Peroxidasin homolog	95	94	95	88.6	98.2	93.8	91	78.4	90.5		0.929357	0.988028		0.574674	0.915141
Q60875	Rho guanine nucleotide exchange factor 2	87.9	127.6	96.3	109.5	101.7	97.1	126.1	97.3	85		0.997683	0.988775		0.98276	0.989096
Q8BG05	Heterogeneous nuclear ribonucleoprotein A3	84.2	99.6	86.1	93.5	91	82.5	102.2	100.2	91.4		0.961429	0.989255		0.627905	1.08855
Q9ES97	Reticulon-3	108.9	119.4	94.9	105.6	107.9	106.4	123.3	109.8	104.7		0.973679	0.98979		0.831404	1.04517
Q8VEK3	Heterogeneous nuclear ribonucleoprotein U	86.3	107.6	97.9	99.3	100.2	89.4	109.7	105.5	104		0.971771	0.990062		0.611945	1.0939
Q61545	RNA-binding protein EWS	84	111.6	99.2	110.2	98.4	83.3	96	90.1	90.8		0.971771	0.990163		0.8111	0.939281
Q6P5E4	UDP-glucose:glycoprotein glucosyltransferase 1	95.8	106.5	97.6	96.9	105.3	94.8	105.8	101.5	107.5		0.955242	0.99033		0.752649	1.04968
P62305	Small nuclear ribonucleoprotein E	106.4	116.9	109	109.1	110.7	109.4	116.4	96.4	115.4		0.955242	0.990671		0.952083	0.987662
O08709	Peroxiredoxin-6	103.2	99.7	105.4	95.6	102.8	107.1	108.9	91.8	98.3		0.952772	0.990918		0.856029	0.969835
Q9QWR8	Alpha-N-acetylgalactosaminidase	94.5	117.4	118.7	115.5	112.2	99.9	102.3	118.8	104.4		0.976325	0.990926		0.968683	0.984574
O09167	60S ribosomal protein L21	101.6	107.5	94.1	111.7	101.8	87	98.1	110.1	118.9		0.956089	0.991095		0.685061	1.07883
Q91ZW2	GDP-fucose protein O-fucosyltransferase 1	94.5	77.6	78	76.9	80.3	90.7	73.6	81.3	79.5		0.973203	0.991204		0.764661	0.937225
Q922R8	Protein disulfide-isomerase A6	91.2	103.4	96.3	96.7	105.8	85.9	116.2	111.6	100.5		0.957622	0.991406		0.468749	1.12857
Q60692	Proteasome subunit beta type-6	93.6	104.4	89.2	95.8	99.6	89.4	103.9	90.2	92.2		0.963562	0.991643		0.988702	0.996866
Q9Z2X1	Heterogeneous nuclear ribonucleoprotein F	100.3	104.5	100.6	109.9	99.9	93.1	103.9	108	102.2		0.955242	0.991814		0.851165	1.02849
Q64213	Splicing factor 1	100.1	100.3	97.2	111.7	98.3	85.2	116.4	93.5	106.7		0.952772	0.991935		0.766441	1.06384
Q9CWZ3-2	Isoform 2 of RNA-binding protein 8A	93.9	92.9	82.1	93.5	97.4	75.9	93.6	97.1	78		0.959193	0.99219		0.98853	0.999256
Q9JIX8	Apoptotic chromatin condensation inducer in the nucleus	92.6	106.1	87.3	101.2	93.3	89.3	101.8	105.4	105.1		0.974145	0.992308		0.602515	1.09196
Q9D8X2	Coiled-coil domain-containing protein 124	100.3	105.3	94.5	103.2	91.6	103.1	109.9	98	95.9		0.963357	0.992669		0.965899	1.01233
Q8VE97	Serine/arginine-rich splicing factor 4	89	108.2	97.1	101.4	93.3	97.5	86.4	87	86.3		0.976325	0.992864		0.464825	0.882433
Q99KP6	Pre-mRNA-processing factor 19	87.1	103.8	92.7	96.7	97.4	87.5	109.4	105.3	99.1		0.973679	0.992948		0.561151	1.10649
O54782	Epididymis-specific alpha-mannosidase	86.9	112.2	105.3	86.7	105.5	110.1	103.5	93.2	102		0.976325	0.993101		0.965899	0.981275
Q9CWL8	Beta-catenin-like protein 1	104.9	105.2	117.7	118.6	108.8	98.2	137.7	113.9	133.7		0.963357	0.993289		0.366322	1.17541
O88746	Target of Myb protein 1	86.2	102.9	73.1	89.3	93.5	77.7	96.7	82.4	85.3		0.998461	0.993516		0.965899	1.00839
Q61781	Keratin, type I cytoskeletal 14	86.4	80.5	153.1	88.8	119.9	109.3	90.7	81.6	97.4		0.955242	0.99375		0.774921	0.842813
Q9D6Z1	Nucleolar protein 56	96	106.1	89	112	83.1	94.2	110	91.9	94.5		0.963357	0.993817		0.946904	1.01821
Q99P72	Reticulon-4	82.3	116	78.9	98	96.8	80.7	94	95.2	86.8		0.979476	0.993867		0.982234	0.995671
Q80X90	Filamin-B	74.7	96.9	91.5	77.2	87.5	96.8	91.6	94.3	90.1		0.979476	0.993919		0.812412	1.04903
E9Q7G0	Nuclear mitotic apparatus protein 1	96.2	110.7	94.8	107.1	97.2	95.6	101.3	100.7	96.4		0.976325	0.994034		0.969346	0.989062
Q9JHW2	Omega-amidase NIT2	96.8	97.3	93.6	96.8	93.9	95.3	92	88.5	88		0.963357	0.994091		0.611945	0.933264
P97315	Cysteine and glycine-rich protein 1	95.8	122.2	94.2	89.2	118.2	103.1	78	93.2	90.1		0.979476	0.994555		0.446863	0.836963
Q68FL6	Methionine--tRNA ligase, cytoplasmic	190.4	165.2	142.5	184.7	175.7	135	168.4	141.3	152.2		0.976325	0.994579		0.77327	0.927324
Q6KAR6	Exocyst complex component 3	99.4	96.9	99.3	82.9	104.4	106.7	66.3	87.5	104.6		0.957622	0.994587		0.602515	0.874154
O54988	STE20-like serine/threonine-protein kinase	111.2	113.3	112.6	113.9	105.4	116	106.8	124	103.8		0.963421	0.99466		0.965899	0.992584
Q61081	Hsp90 co-chaperone Cdc37	101.7	123.3	97	118.3	97.8	104.2	95.6	101.9	112.4		0.981398	0.99472		0.880061	0.962422
P07724	Serum albumin	116	108.3	101.1	94.9	106.3	122.5	89.5	89.8	122.2		0.96348	0.994776		0.735513	0.926552
P62960	Nuclease-sensitive element-binding protein 1	90.9	96.4	82.9	84.9	95.6	88.3	94.8	91	87.9		0.976325	0.994819		0.946904	1.01295
P62830	60S ribosomal protein L23	98.8	114.5	97.4	121.8	94.1	93.2	95.7	95.3	112.4		0.963562	0.99485		0.919774	0.976505
Q8QZY9	Splicing factor 3B subunit 4	81.9	97.9	85.5	88.5	87.9	87.6	73.9	81.6	69.9		0.98154	0.9951		0.366322	0.849604
Q7TPR4	Alpha-actinin-1	96.5	100	92.7	95.1	98.9	93.9	100.8	96.1	95.4		0.973679	0.995505		0.959227	1.01072
P68254	14-3-3 protein theta	104.3	87.9	97.4	96.7	93.1	98.5	90.9	102.6	100.3		0.981398	0.995511		0.947436	1.0145
Q9Z0P5	Twinfilin-2	102.8	90.9	97.6	96.6	95.9	97.5	78.9	98	103.7		0.979476	0.995537		0.856029	0.963268
P17427	AP-2 complex subunit alpha-2	94.4	106.2	102.5	106.7	96.8	98.3	103.8	98	100.5		0.976325	0.995711		0.990293	0.997361
Q8CIH5	1-phosphatidylinositol 4,5-bisphosphate phosphodiesterase gamma-2	114.3	114.3	114.3	99.6	116.6	125.3	101.9	112.5	110.4		0.963357	0.995917		0.707572	0.947215
Q07079	Insulin-like growth factor-binding protein 5	117.2	98.3	109.6	101.9	123.4	98.5	82.3	72.3	135.3		0.975162	0.996001		0.713913	0.891726
P61979-2	Isoform 2 of Heterogeneous nuclear ribonucleoprotein K	98	102.5	101.1	104.2	101.6	94.6	99.4	100.4	110		0.973386	0.996021		0.874053	1.02719
Q9EQU5	Protein SET	95.4	90.6	100	93.5	96	95.5	120.3	92	106.5		0.979476	0.996503		0.614703	1.11469
P97352	Protein S100-A13	75.7	121.5	89.4	96.3	88.5	100.8	98	104.2	106.1		0.963357	0.996511		0.774921	1.07572
P62322	U6 snRNA-associated Sm-like protein LSm5	132.6	109.2	120.3	139.5	117.3	104.1	114.1	151.8	105.9		0.974095	0.996686		0.965899	1.02679
Q505B7	Protein archease	135.6	85.6	100.4	110.7	109	100.9	120.6	112.7	105.7		0.963357	0.996891		0.8279	1.0541
P19096	Fatty acid synthase	101.4	92.4	97.1	92.3	101.9	95.8	93.4	86.7	99.9		0.979476	0.996906		0.822837	0.96253
P62983	Ubiquitin-40S ribosomal protein S27a	104.6	111.2	99.8	109.8	107.5	97.4	115.5	101.5	91.3		0.979476	0.997148		0.908942	0.976869
Q9D1L9	Ragulator complex protein LAMTOR5	116.1	127.7	86.5	124.6	99	105.8	115.4	98.3	83.9		0.979476	0.997275		0.767192	0.900999
Q9D154	Leukocyte elastase inhibitor A	92.3	113.5	89.5	96.6	104.7	93.4	80.3	86.7	94.9		0.98154	0.997968		0.594884	0.886895
P23780	Beta-galactosidase	96.6	111.4	110	96.1	119.1	102.2	106.9	105.2	96.9		0.979476	0.998113		0.880061	0.971698
Q91WK2	Eukaryotic translation initiation factor 3 subunit H	93.7	99.2	101.1	92.9	96.2	104.4	95.9	96.9	97.3		0.981398	0.998299		0.946904	0.986735
Q04857	Collagen alpha-1(VI) chain	102.2	113.6	91.1	93.3	112.7	100.4	89.4	77.3	100.9		0.995995	0.998371		0.560707	0.871945
Q6P5F9	Exportin-1	111.9	104.1	101.8	105.5	98.5	113.3	93.4	101.9	106.2		0.981398	0.998427		0.74875	0.94871
Q9JLT4	Thioredoxin reductase 2, mitochondrial	90.1	101.1	89.7	91.8	112.8	76.1	113.7	98.5	96.1		0.96348	0.999288		0.614276	1.09754
Q9WVK4	EH domain-containing protein 1	111.3	100	103.5	105.8	101.1	107.8	84.7	103.2	100.3		0.996588	0.999682		0.627905	0.915502
Q9CWZ3	RNA-binding protein 8A	91.3	89	86	96.8	88	81.5	120.1	93.9	106.9		0.981398	1		0.308813	1.20503
Q9DAK9	14 kDa phosphohistidine phosphatase	84.6	83.1	79.5	80.8	91.8	74.6	99.4	92.8	92.5		0.979476	1		0.286605	1.1517
P83940	Elongin-C	124.5	99.7	110.2	100.1	119.4	115	99.1	126.4	96.7		0.990363	1.0003		0.880061	0.963517
P28650	Adenylosuccinate synthetase isozyme 1	117.9	98.4	106.6	111.6	101.6	109.8	95.7	113.7	101.8		0.981398	1.00031		0.856474	0.963766
P27773	Protein disulfide-isomerase A3	87.6	113.2	91.4	96.7	107.6	88	121.1	107.8	96.1		0.981398	1.00034		0.650129	1.11225
Q9R0E2	Procollagen-lysine,2-oxoglutarate 5-dioxygenase 1	85.4	97.8	98.2	92.1	102.4	87.1	99.5	95.5	97		0.995995	1.00071		0.821664	1.03767
Q62203	Splicing factor 3A subunit 2	116.2	125.2	130.4	166.9	108.5	96.7	102.4	137.1	79.2		0.948151	1.00081		0.602515	0.857181
P17897	Lysozyme C-1	114.7	93.8	122.1	94.4	105.8	130.8	101	91.3	117.5		0.991902	1.00121		0.8138	0.937084
Q01768	Nucleoside diphosphate kinase B	105.6	89.9	96.3	93.4	94.2	104.6	103.4	93.1	103.1		0.981398	1.00137		0.885212	1.02673
Q924C6	Lysyl oxidase homolog 4	75.5	102.5	68.9	98	91.6	57.7	123.6	127.9	107.4		0.979476	1.00162		0.123671	1.45362
P63328	Serine/threonine-protein phosphatase 2B catalytic subunit alpha isoform	110.6	123.7	108.4	115.9	113.9	113.5	101.3	109.8	112.2		0.979476	1.00175		0.732878	0.943391
P97464	Exostosin-1 O	133.6	96.1	108.4	108.1	113.8	116.8	120.4	107.7	118.2		0.963357	1.00177		0.908942	1.02425
Q60631	Growth factor receptor-bound protein 2	92.5	83	96.8	89.9	91.2	91.7	86.9	95.8	98		0.977343	1.00184		0.870748	1.03085
Q9WV54	Acid ceramidase	97.5	105.8	100.7	94.4	109.8	100.4	100	89	104		0.995285	1.00197		0.8279	0.963816
Q99JI6	Ras-related protein Rap-1b	102.9	101.6	97	98.2	111.6	92.3	100	97	99.6		0.994175	1.00199		0.924368	0.983748
P62880	Guanine nucleotide-binding protein G(I)/G(S)/G(T) subunit beta-2	108.5	86.2	80.7	81	104.7	90.3	114.2	101.9	92.3		0.979476	1.00218		0.634461	1.11983
Q7TSV4	Phosphoglucomutase-2	111.3	93.9	110	113.3	95.1	107.5	106.5	105.7	109.4		0.981398	1.00222		0.908942	1.0203
Q61703	Inter-alpha-trypsin inhibitor heavy chain H2	107.1	103.8	100.3	89.4	112.5	110	82.3	88.1	116.1		0.981398	1.00225		0.709786	0.92063
P04768	Prolactin-2C3	101.5	107.1	100.8	104.9	106.1	99.1	108.2	115.9	115		0.981398	1.00226		0.51951	1.09599
Q3U0V1	Far upstream element-binding protein 2	89.4	96.1	78.6	98.8	87.6	78.3	87.4	94.3	99.2		0.993854	1.00227		0.736697	1.06361
Q08943	FACT complex subunit SSRP1	86.1	96.3	122.7	90.3	117.2	98.3	81.7	90.9	98.7		0.976325	1.00229		0.677563	0.889217
P97807	Fumarate hydratase, mitochondrial	96.4	99.3	95.6	97.6	98.1	96.3	113.3	109	94		0.979476	1.0024		0.64789	1.08582
P06151	L-lactate dehydrogenase A chain	111.8	98.4	109.4	104.5	107.1	108.8	114.9	110.9	105.9		0.976325	1.0025		0.823487	1.03786
Q9JLV1	BAG family molecular chaperone regulator 3	104	92.2	98.2	95.6	105	94.7	101.9	92	100.1		0.979476	1.00306		0.990293	0.998641
Q3TXS7	26S proteasome non-ATPase regulatory subunit 1	92.9	96.6	101.4	100.8	97.8	93.2	91.8	110.3	103.6		0.979476	1.00309		0.807885	1.05088
Q06335	Amyloid-like protein 2	106.1	105.7	109.1	101.8	108.6	111.6	94.5	95.6	104.4		0.979476	1.00343		0.559859	0.917731
P14211	Calreticulin	82	115.6	86.4	97	101.8	86.3	125.7	103.6	94		0.963357	1.00387		0.648976	1.13838
P13808	Anion exchange protein 2	103.9	115.6	95.7	103.7	112.3	100.5	101.7	103.5	89.7		0.973203	1.00412		0.732878	0.935596
Q99NB9	Splicing factor 3B subunit 1	95	97.7	89.2	95.9	94.4	92.8	101.9	91.3	95		0.971771	1.00426		0.905562	1.02235
Q6ZWX6	Eukaryotic translation initiation factor 2 subunit 1	107	103.1	92.2	97.8	108.6	97.2	96.1	106.6	108.8		0.975162	1.0043		0.874053	1.03043
Q80VJ2	Steroid receptor RNA activator 1	136.4	68.8	71.9	98.2	98.8	81.3	95.3	86.6	113.1		0.917041	1.00433		0.8286	1.0646
P16125	L-lactate dehydrogenase B chain	111.1	96.5	88.8	99.4	91.2	107.1	111.8	126	101.2		0.973679	1.00439		0.536642	1.14372
O08917	Flotillin-1	120	175.6	113	142.1	132.4	136	135.3	96.6	136.4		0.945425	1.00465		0.8138	0.901371
Q9D0R2	Threonine--tRNA ligase, cytoplasmic	99.7	106.8	92.7	95.6	99.1	105.9	97.8	102.7	108.1		0.973203	1.00468		0.856029	1.03142
P99026	Proteasome subunit beta type-4	102.2	96	90.5	95	98.9	96.4	107.8	100.9	94.6		0.963357	1.00554		0.78137	1.05057
P26516	26S proteasome non-ATPase regulatory subunit 7	95	94.7	98	92.6	98.6	98.1	95.9	97.9	100.5		0.968502	1.00556		0.879744	1.02294
P50247	Adenosylhomocysteinase	100.6	93.6	100.8	96.6	100.7	99.5	96.9	98.1	106.7		0.963357	1.0061		0.899306	1.02271
Q61696	Heat shock 70 kDa protein 1A	93.1	96.3	105.2	93.6	101.2	101.6	99.4	90.2	98.4		0.96348	1.00611		0.908942	0.977597
O88569	Heterogeneous nuclear ribonucleoproteins A2/B1	94	101.7	90	103	95.1	89.4	99.8	95.7	92.9		0.971771	1.0063		0.965899	1.00945
Q6ZQ38	Cullin-associated NEDD8-dissociated protein 1	98.6	93.5	101.9	98.6	100.2	97.1	97.9	96.6	100.1		0.961868	1.00646		0.98853	1.00204
O70318	Band 4.1-like protein 2	88.3	103.3	84.5	96.8	95.7	85.5	97.4	93.4	85.6		0.963357	1.00688		0.98853	1.00109
Q62376	U1 small nuclear ribonucleoprotein 70 kDa	94.2	108.5	92.6	99.1	103.3	95	106.6	101	97		0.959193	1.00711		0.856474	1.03149
Q922D8	C-1-tetrahydrofolate synthase, cytoplasmic	109.3	105.6	92.2	101.4	101.2	106.8	79.3	109.8	82.7		0.957622	1.00749		0.614078	0.885054
P51569	Alpha-galactosidase A	84.8	94	96.7	86.3	102.2	89.1	97.4	90.5	86		0.971771	1.00762		0.98276	0.994192
Q9D0K2	Succinyl-CoA:3-ketoacid coenzyme A transferase 1, mitochondrial	85.1	102.3	87.1	90.3	102.1	84.3	117.1	100.1	91.9		0.968159	1.00801		0.602515	1.12605
Q9QUM9	Proteasome subunit alpha type-6	103.6	103.2	100.9	99.9	108.8	101.5	108.4	104.8	99.4		0.959193	1.00812		0.936711	1.01592
P14824	Annexin A6	112.5	115.3	101.7	130.1	107.6	94.5	120.8	134.8	106.7		0.995285	1.00819		0.646988	1.09954
Q3TBD2	Rho GTPase-activating protein 45	112.9	110.2	112.6	118.5	100.7	119.3	111.8	119.4	114.4		0.973679	1.00834		0.844354	1.02949
P10107	Annexin A1	91.9	104.3	103.1	98.1	113	90.7	91.9	87.6	118.7		0.975162	1.00835		0.976238	0.996325
P97379	Ras GTPase-activating protein-binding protein 2	77.4	81.9	75.8	77	89.1	71	94.8	73.7	82		0.978326	1.00851		0.78408	1.0655
Q9CXY6	Interleukin enhancer-binding factor 2	94.4	112.2	96.9	102.4	102.7	101	107	104.4	92.6		0.952772	1.00857		0.989777	1.00165
Q9D0B6	Protein PBDC1	96.5	81.8	99.5	86.2	98	96	92.8	88.6	90.5		0.959193	1.00864		0.939041	0.978762
Q9CXI5	Mesencephalic astrocyte-derived neurotrophic factor	93.1	102.1	103.5	93.9	105	102.5	106.1	113.4	109		0.957622	1.00904		0.521186	1.09977
P70372	ELAV-like protein 1	82.9	106.6	91.7	93	109.2	81.6	97.7	109.8	100.4		0.975162	1.00925		0.644366	1.09495
P19973	Lymphocyte-specific protein 1	93.2	108.3	84.9	103.2	95.8	90.1	101.9	97.9	91.5		0.955242	1.00943		0.93823	1.01711
P31266	Recombining binding protein suppressor of hairless	91.1	100.8	90.3	101.8	79	104.1	93.3	83.7	100.4		0.981398	1.00957		0.939041	0.982991
Q80XU3	Nuclear ubiquitous casein and cyclin-dependent kinase substrate 1	105.3	100.1	95.8	111.4	91.2	101.5	112.9	100.7	100.8		0.969291	1.00963		0.812412	1.04382
Q9Z1F9	SUMO-activating enzyme subunit 2	95.3	78.6	96	92	85.3	95.2	89.5	96.4	96.2		0.953769	1.00963		0.816093	1.0452
P47878	Insulin-like growth factor-binding protein 3	84.8	83	87.1	81.7	89.1	86.6	83.8	87.3	89.6		0.952772	1.00981		0.881305	1.02275
Q9DCD0	6-phosphogluconate dehydrogenase, decarboxylating	107.7	89.7	107.8	100.8	95.9	111.5	95.3	106.1	98.1		0.957622	1.00983		0.947597	0.981324
O35887	Calumenin	93.6	111.2	96.5	96.5	110.8	97	99.5	96.5	89.1		0.957622	1.00996		0.7793	0.946233
Q91XC8	Death-associated protein 1	104.1	88.7	95.5	91.3	100.5	99.4	84.4	95	89.4		0.952772	1.01006		0.685061	0.932362
P61982	14-3-3 protein gamma	104.2	93.9	95.4	96.3	98.9	101.3	100.4	97.4	91.1		0.9467	1.01022		0.939041	0.984327
P52480-2	Isoform M1 of Pyruvate kinase PKM	106.3	103.1	113.4	107.3	100.5	118.3	78.8	98.7	101.1		0.961429	1.01022		0.452466	0.863073
O88968	Transcobalamin-2	106.7	90.2	105.7	100.5	106	99.2	95.3	94.9	104.6		0.9467	1.01024		0.908942	0.974223
P09405	Nucleolin	94	111.8	94.7	103.9	100	99.7	120.4	103.9	102.4		0.945425	1.01032		0.668686	1.08719
Q3TRM8	Hexokinase-3	103.7	89	105	105.2	89.4	106.2	88.7	106.1	91.3		0.962217	1.01041		0.853353	0.961035
P83917	Chromobox protein homolog 1	91.4	97.9	91.8	101	93.5	89.6	101.2	94.9	84.8		0.953769	1.01067		0.98853	0.999289
P56542	Deoxyribonuclease-2-alpha	103.5	112.9	107.6	98.8	115.5	113.2	115.8	111.1	118.5		0.959193	1.0108		0.655919	1.06605
Q9R0P5	Destrin	110.4	97.4	94.6	84.9	102.2	118.6	72.8	90.1	107.3		0.981398	1.01091		0.648482	0.893519
Q91YE6	Importin-9	110.3	85.8	103.4	90.9	113.8	98.1	97.3	99.5	106.2		0.962003	1.01102		0.952822	1.01169
Q8CFX1	GDH/6PGL endoplasmic bifunctional protein	91.6	107.8	107.3	95.6	139	75.5	123.5	89.1	109		0.963357	1.01109		0.880061	1.04858
P61255	60S ribosomal protein L26	84.4	101.4	79.4	95.1	78	95.1	98.7	89.7	96.1		0.96069	1.01131		0.713913	1.07278
P62774	Myotrophin	118	87.8	101.5	106.3	90.4	114.1	90.6	108.1	103		0.959193	1.01139		0.968683	0.981777
P97822	Acidic leucine-rich nuclear phosphoprotein 32 family member E	95.8	91.8	100.4	96.9	93.9	100.5	88.4	104.1	104.9		0.940488	1.01146		0.878728	1.03264
P62482	Voltage-gated potassium channel subunit beta-2	117.4	118.1	104.2	117.6	109.8	116.3	105.5	117.9	119.3		0.940488	1.01178		0.969346	1.00883
P11438	Lysosome-associated membrane glycoprotein 1	89.8	107.5	99.4	104.8	109.1	86.3	133.5	100.4	100.7		0.963562	1.0118		0.64584	1.12774
Q62426	Cystatin-B	112.5	91.7	106.5	107.3	97.1	110.1	94.9	114.5	107.4		0.9467	1.01223		0.941361	1.01963
P50431	Serine hydroxymethyltransferase, cytosolic	90.7	108.5	102.7	92.5	115.8	97.3	103.8	95.5	91.9		0.963357	1.01226		0.856029	0.964558
Q8VDW0	ATP-dependent RNA helicase DDX39A	107.9	120.3	111.1	111.4	122.3	109.8	113.7	111.5	111.4		0.945425	1.01238		0.976076	0.992042
Q60750	Ephrin type-A receptor 1	109.4	105.3	104.8	96.8	115.3	111.4	94.3	77.2	95.6		0.957622	1.01252		0.295839	0.835994
Q9CY58	Plasminogen activator inhibitor 1 RNA-binding protein	86.5	99.6	88.1	98.1	91.2	88.4	92.8	95.1	91.4		0.940488	1.01276		0.916276	1.0186
Q8BV66	Interferon-induced protein 44	130.8	105.4	114.1	106.9	125.1	122.8	124	136.7	130.8		0.952772	1.01285		0.536751	1.11761
P51174	Long-chain specific acyl-CoA dehydrogenase, mitochondrial	92.9	95.8	105	96.7	110.1	90.7	115.7	133.1	97.7		0.957622	1.01294		0.476931	1.17978
Q8VEB4	Group XV phospholipase A2	97.6	103.6	98.4	97.5	109.7	96.3	96.8	94.4	99		0.9467	1.01302		0.8286	0.968625
Q8VBT6	Apolipoprotein B receptor	82.5	116.6	88.8	104.3	100.2	87.2	97	95.4	92.8		0.945016	1.0132		0.990293	0.990622
Q05117	Tartrate-resistant acid phosphatase type 5	123.3	107.8	119.7	134.9	114.5	106.1	122.4	104.7	114.8		0.963357	1.0134		0.899306	0.974629
P63085	Mitogen-activated protein kinase 1	83.4	82.3	77.1	83.7	82.5	79.9	81.3	84.5	90.8		0.923127	1.01359		0.728335	1.05684
P19324	Serpin H1	91.9	98.3	101.7	92	106.5	97.4	105.6	89.1	112.2		0.945425	1.0137		0.8269	1.05139
P49312	Heterogeneous nuclear ribonucleoprotein A1	91.8	113.5	96.5	99.7	100.6	105.7	99.9	97	97.1		0.927454	1.01392		0.920022	0.974155
Q64737	Trifunctional purine biosynthetic protein adenosine-3	94.4	91.8	92.9	90.9	90.7	101.4	86.5	92	96.2		0.936246	1.01397		0.924368	0.984235
Q8BMJ3	Eukaryotic translation initiation factor 1A, X-chromosomal	98.7	100	92.2	104.9	98.1	92	100.6	89.2	90.3		0.937714	1.01409		0.821664	0.962874
Q9Z0S1	3'(2'),5'-bisphosphate nucleotidase 1	121.9	125.7	133.4	118.1	138.7	129.6	111.1	127.6	121.4		0.9467	1.01417		0.729677	0.945144
O09061	Proteasome subunit beta type-1	103.2	98.4	94.2	94.6	103.7	101.7	96.1	90.4	99.4		0.928278	1.0142		0.831404	0.966531
P26369	Splicing factor U2AF 65 kDa subunit	84.3	91.4	96	97.1	95.6	82.9	90.3	94.9	106.7		0.9467	1.01435		0.689049	1.07435
P13020	Gelsolin	105.8	87.4	103.4	104.5	90.1	106.3	89.3	103	102.8		0.9467	1.0145		0.98853	0.994943
Q9Z172	Small ubiquitin-related modifier 3	93	95.3	82.2	88.9	92.4	93.2	101.6	100.9	97.5		0.92179	1.01479		0.509495	1.10906
O70310	Glycylpeptide N-tetradecanoyltransferase 1	93.5	109.3	72.4	106.6	82.8	89.9	101.4	99.5	90		0.9467	1.0149		0.821664	1.05705
P17918	Proliferating cell nuclear antigen	102.9	96.8	100.6	98.2	105.5	101.1	94.2	102.3	112.8		0.916779	1.01499		0.881305	1.02997
Q9D0J8	Parathymosin	99.7	87.4	87.8	95.1	85.6	98.4	95	93	88.2		0.935506	1.01528		0.981756	1.00473
Q8BK67	Protein RCC2	96.8	89.6	88.1	93.5	87.8	97.4	105.2	93.2	99.9		0.923399	1.0153		0.602515	1.0867
Q9R1P4	Proteasome subunit alpha type-1	103	100.7	96.8	100.7	105	99.4	112.5	104.5	101.6		0.911646	1.01531		0.697039	1.06023
Q93092	Transaldolase	108.2	89.6	103.5	105.9	93.1	107	95	105.5	96.6		0.935506	1.0156		0.965899	0.98606
P29351	Tyrosine-protein phosphatase non-receptor type 6	114.4	94.5	97.3	106.8	101.2	103	97.2	107.3	100.3		0.91768	1.01568		0.990293	0.995428
P46638	Ras-related protein Rab-11B	103.9	104.2	103.1	110.5	103.2	102.4	98.4	98.1	101.8		0.912658	1.01575		0.766441	0.958548
Q61686	Chromobox protein homolog 5	94.3	102.4	95.4	104.1	93.3	99.3	101	95.1	107.1		0.922901	1.01575		0.8269	1.038
O35639	Annexin A3	104.2	104.1	109.1	104.9	116	101.5	102.8	87.2	103.4		0.928997	1.01575		0.636155	0.924386
Q61092	Laminin subunit gamma-2	96.9	102.1	101.8	101.4	103	101.2	101	103.7	100.4		0.898054	1.01596		0.93823	1.0143
P62889	60S ribosomal protein L30	87.7	109.6	90.5	101.1	90.7	100.7	99.4	91.4	109.5		0.924305	1.01633		0.844354	1.04343
O08997	Copper transport protein ATOX1	105.4	82.6	93.3	96.4	82.1	107.4	84.5	93.8	97.4		0.956089	1.01635		0.952346	0.980092
Q8VI75	Importin-4	87.3	105.1	94	102.9	87	101.2	102.5	106.9	110.2		0.940488	1.01641		0.513827	1.11592
Q9JMA1	Ubiquitin carboxyl-terminal hydrolase 14	96.1	88.8	88.7	91.4	92.9	93.8	81.7	87.5	91.8		0.898054	1.01645		0.774921	0.953947
P68037	Ubiquitin-conjugating enzyme E2 L3	111.5	90.2	106.4	111.8	93	108.4	85.5	106.1	100.9		0.943614	1.01655		0.8269	0.949367
P29341	Polyadenylate-binding protein 1	87	102	88	98.5	97.1	86	97.1	99.1	98.1		0.928913	1.01661		0.707572	1.06245
Q61029	Lamina-associated polypeptide 2, isoforms beta/delta/epsilon/gamma	78.4	111.2	86.6	99.4	87.8	93.7	107.3	97.4	94.5		0.921824	1.01702		0.729677	1.08327
Q8R0W0	Epiplakin	95.8	102.3	89.4	102.4	94.3	95.7	79	95.7	88.8		0.911646	1.01704		0.630132	0.916522
Q7M6Y3	Phosphatidylinositol-binding clathrin assembly protein	117.2	116.6	88.4	113.3	91.5	123.1	105.3	93.2	98.6		0.955242	1.01769		0.766441	0.922098
P26350	Prothymosin alpha	97	94.1	91.2	91.3	103.6	92.6	101.4	94.9	91.8		0.912658	1.01842		0.908942	1.02055
P14152	Malate dehydrogenase, cytoplasmic	98.3	87.5	100.2	97.6	91.8	101.9	97.5	100.2	96.4		0.905659	1.01853		0.859153	1.02832
O88487	Cytoplasmic dynein 1 intermediate chain 2	99.3	106.8	92.4	101.3	99.9	102.9	101.7	99.6	98.1		0.890468	1.01876		0.98276	1.00302
Q9JMH6	Thioredoxin reductase 1, cytoplasmic	103.7	100.2	92.4	95.8	105.6	100.5	103.1	96.3	102.2		0.898054	1.0189		0.921316	1.01789
P63242	Eukaryotic translation initiation factor 5A-1	111.6	97.1	109.8	110.1	101.4	113.1	98.7	110.8	118.1		0.904813	1.01915		0.899306	1.02857
P54923	[Protein ADP-ribosylarginine] hydrolase	97.4	106.1	93.4	103.6	103.7	95.3	66.5	91.9	91.8		0.898054	1.0192		0.468749	0.842708
Q91ZJ5	UTP--glucose-1-phosphate uridylyltransferase	104.5	93.1	109	109.6	101.5	101.4	97.2	106.2	100.7		0.898054	1.01924		0.980513	0.991846
Q00PI9	Heterogeneous nuclear ribonucleoprotein U-like protein 2	98.7	102.2	98.4	105	101	99.2	107.9	102	95.5		0.878777	1.01971		0.916422	1.02038
P70428	Exostosin-2	85.8	129.4	84.2	134.9	88.9	81.6	113.7	101.4	92.4		0.972995	1.02004		0.908942	1.02705
Q6A068	Cell division cycle 5-like protein	87.6	130.8	85.8	103	114	93.3	110.9	98.3	117.5		0.912658	1.02005		0.798187	1.07396
P40336	Vacuolar protein sorting-associated protein 26A	116.8	98.1	92.5	110.5	100.5	102.7	99.1	102.5	106.4		0.898054	1.02049		0.98276	1.00195
P16460	Argininosuccinate synthase	102.3	105	122.8	127.8	106	103.1	96.2	117.2	99.9		0.935506	1.0206		0.816093	0.949106
Q9D3R6	Katanin p60 ATPase-containing subunit A-like 2	107	107.9	94.2	99.7	109	106.8	114.7	104.4	109.5		0.890484	1.02071		0.712318	1.06309
Q99MD9	Nuclear autoantigenic sperm protein	97.8	90.6	96.3	96.5	93.8	100.3	93.6	101.3	108.1		0.878777	1.02072		0.712083	1.06428
P17710	Hexokinase-1	94.1	100.9	96.6	103.8	99.9	94	99.5	96.8	92.7		0.884028	1.02092		0.965899	0.991084
Q921M3	Splicing factor 3B subunit 3	90.8	106.2	93.9	103.5	102.5	91	112.5	100.1	104.7		0.903964	1.02097		0.611996	1.09075
P24668	Cation-dependent mannose-6-phosphate receptor	99.6	100.7	98.4	109.9	96.2	98.9	86.4	109.8	112.1		0.897071	1.02109		0.922641	1.03214
Q9R1P0	Proteasome subunit alpha type-4	91.1	96.1	87.4	93.6	96.6	90.2	105.6	96	90		0.878304	1.02112		0.732542	1.06191
Q9JHR7	Insulin-degrading enzyme	102.1	100.1	100.5	95.6	106.3	107.2	91.6	101.1	109.4		0.890276	1.02114		0.983424	0.998018
P47757	F-actin-capping protein subunit beta	99.6	89	93.1	100.3	86.3	101.1	83.9	96.7	97.2		0.912658	1.0213		0.946904	0.986155
P63158	High mobility group protein B1	108.5	95	102	111.7	94	106.5	106.9	110.4	104.4		0.911646	1.02193		0.732878	1.05303
P05064	Fructose-bisphosphate aldolase A	103	90.1	97.8	100.2	97.6	99.5	96.3	99.6	97.8		0.869062	1.022		0.963462	1.00963
P50543	Protein S100-A11	99.1	86.6	104.4	101.8	93.8	100.9	97.1	102.3	109		0.887862	1.02206		0.732878	1.06308
Q9ER72	Cysteine--tRNA ligase, cytoplasmic	100.6	100.5	101.1	103.9	98.8	106.2	93.6	103.8	101.4		0.868629	1.02217		0.948597	0.988749
P27546	Microtubule-associated protein 4	97	105	97.5	106.6	99.9	99.7	101.2	108.9	99.8		0.869062	1.02237		0.830685	1.03472
Q6A028	Switch-associated protein 70	96.4	92.9	91.5	100.5	93.2	93.4	83.7	92.5	90.5		0.868629	1.02244		0.729677	0.949786
P28474	Alcohol dehydrogenase class-3	113	80.8	86.4	96.8	94.7	95	95.4	80	87.5		0.889413	1.02248		0.840261	0.938258
P14901	Heme oxygenase 1	101.1	143.6	115.5	127.9	139.7	100.7	151.9	133.7	123.6		0.9467	1.02249		0.611945	1.13604
Q7TNG5	Echinoderm microtubule-associated protein-like 2	75.8	87.8	84.1	88.7	81	83.6	82.2	78.4	78.6		0.880201	1.02261		0.844354	0.965684
Q61316	Heat shock 70 kDa protein 4	100.6	94.6	97.6	97.9	99.3	102.3	99.8	102.2	101.2		0.865424	1.02288		0.8138	1.03552
Q9QXS1	Plectin	94.8	110.6	90.9	106.1	101.6	95.4	88.7	97.8	94.9		0.887862	1.02295		0.812412	0.949713
Q9D964	Glycine amidinotransferase, mitochondrial	96.2	113.8	86.8	107.3	103.9	92.5	150.5	125.7	107.7		0.898841	1.02325		0.317987	1.29346
O70439	Syntaxin-7	112.2	127.9	89.8	89.2	119.2	129.2	87.7	110.9	90.3		0.955242	1.02334		0.64789	0.87572
P42669	Transcriptional activator protein Pur-alpha	169.7	138.9	93	139.4	135.5	136.3	150.7	125.1	110.5		0.884028	1.0239		0.978668	0.961902
Q8WTY4	Anamorsin	139.1	105	123.4	157.2	99.4	119.7	119.1	107.9	131.4		0.971771	1.02395		0.946904	0.975238
Q8BVI4	Dihydropteridine reductase	100.4	87	93.2	90.7	96.2	100.5	97.8	100.5	101.4		0.872381	1.02423		0.660774	1.06807
Q922D4	Serine/threonine-protein phosphatase 6 regulatory subunit 3	104.3	100.6	79.3	96.3	85.2	109.6	89.5	97.2	108.5		0.924217	1.02428		0.873996	1.03871
P15379	CD44 antigen	97.4	120.3	105.2	107.6	117	106.2	117	100.2	97.7		0.880201	1.02447		0.924368	0.975225
P08228	Superoxide dismutase [Cu-Zn]	101.7	94.6	96.1	101.6	100.5	97.5	102.1	100.6	92.3		0.863017	1.02462		0.968683	1.00889
Q9JIF0	Protein arginine N-methyltransferase 1	95.7	104.2	88	101.1	96.8	97.1	101.1	95.3	99.7		0.867866	1.02466		0.86753	1.02848
Q9R0P3	S-formylglutathione hydrolase	95.9	81.8	89.3	94.2	86	93.4	99.7	105.8	91		0.87064	1.02472		0.564552	1.11049
Q9JL62	Glycolipid transfer protein	74.1	107.4	97.1	101.8	92.9	90.8	96.3	99.1	94.9		0.892243	1.02477		0.844354	1.042
Q8BQ30	Phostensin	84.9	89.6	79.8	89	89.2	82.4	89.3	84.8	83.9		0.867866	1.02477		0.939041	1.01455
Q9D1J1	Adaptin ear-binding coat-associated protein 2	139.3	104.1	120.7	116.7	123.4	133.1	114.2	114.8	129.2		0.890276	1.02499		0.974715	0.983796
Q9Z2H5	Band 4.1-like protein 1 O	73.9	94.9	74.5	117	85.4	47	102	78.8	63.9		0.956089	1.02507		0.98853	1.00575
Q9R0B9	Procollagen-lysine,2-oxoglutarate 5-dioxygenase 2	87.3	81.2	82.5	87.4	91.1	78.8	82.9	70	99.1		0.878777	1.0251		0.98853	1.00398
P63254	Cysteine-rich protein 1	144.4	77.7	123.9	120.4	89.6	144.8	73.5	110.9	122.9		0.945016	1.02543		0.831404	0.88815
P70460	Vasodilator-stimulated phosphoprotein	106.8	101.7	93.6	106.2	103.8	99.8	93.4	98.3	98.5		0.865424	1.02549		0.816093	0.960609
P09528	Ferritin heavy chain	99.9	98.8	94.2	99.3	105.3	95.8	99.8	99.5	104.2		0.865424	1.02561		0.8138	1.03619
P47738	Aldehyde dehydrogenase, mitochondrial	86.8	95.8	93.8	84.9	104.5	94.1	114.4	124.7	88.4		0.898732	1.02569		0.513827	1.18488
P0DP28	Calmodulin-3	96.3	98.4	92.3	98.5	94.5	101.5	101.9	104.6	98.1		0.860701	1.02613		0.669038	1.06132
P31996	Macrosialin	95.8	87.5	99.7	93.1	101.3	96	105.1	86.3	90.5		0.865424	1.02615		0.98276	0.996113
P08207	Protein S100-A10	89.6	94	93.8	105.1	88.9	90.7	84.3	93.6	98.3		0.886323	1.02632		0.981756	0.995674
P60335	Poly(rC)-binding protein 1	109.5	95	116.8	104.9	109	115.9	99	117.7	116		0.869062	1.02646		0.877082	1.03548
Q9CQM5	Thioredoxin domain-containing protein 17	107.6	88.7	103.1	100	97.7	109.7	96.1	101	99.7		0.872547	1.02672		0.98276	0.991316
A2AJI0	MAP7 domain-containing protein 1	104.5	154.6	73.2	95.6	127.8	117.8	112.4	96	91.6		0.890357	1.02678		0.912543	0.902799
P47962	60S ribosomal protein L5	94.8	99.4	92.8	96.9	98	99.8	95.6	99.5	105.4		0.847494	1.02683		0.772919	1.04704
Q9WV55	Vesicle-associated membrane protein-associated protein A	88.7	107.1	89.4	106.3	91.4	95.2	90.9	100.7	93.3		0.881023	1.027		0.990293	0.998948
P45376	Aldose reductase	98.9	95.5	101.9	96.6	104.9	102.8	95.6	99.1	106.1		0.860701	1.027		0.941361	1.01519
P10711	Transcription elongation factor A protein 1	106.5	108	96.2	107.6	103.9	107.6	92.8	94.4	102.1		0.860701	1.02704		0.655919	0.931123
P57759	Endoplasmic reticulum resident protein 29	94.6	111.9	89.2	104.9	109.5	89.4	102.4	111.4	99.5		0.898054	1.02739		0.770834	1.05952
Q9D892	Inosine triphosphate pyrophosphatase	102.8	101.7	100.9	96.9	105.7	111.2	90.8	112.6	105.6		0.865424	1.0275		0.978668	1.01179
Q8BTM8	Filamin-A	93.1	108.6	92.4	105.7	99.8	96.7	95.9	105.8	104		0.865424	1.02754		0.8279	1.03944
Q8R5M8	Cell adhesion molecule 1	96.8	102.3	83.6	84	106.8	99.7	96.7	84.3	95.3		0.911646	1.02759		0.936242	0.977361
Q5XJY5	Coatomer subunit delta	84.5	86.1	84.9	93.4	83	86.2	83.1	90.8	90.8		0.863017	1.02779		0.823487	1.03601
Q9R0Q7	Prostaglandin E synthase 3	103.7	96	104.5	101.8	103.4	107.5	90.3	102.3	107		0.849776	1.02794		0.940408	0.984878
E9Q555	E3 ubiquitin-protein ligase RNF213	95	97.9	89.5	104.3	92.5	93.5	92.5	97.8	89.9		0.865424	1.02797		0.969346	0.99221
Q8CDN6	Thioredoxin-like protein 1	121.9	99.7	121.3	112.2	118.8	121.5	98.8	101.3	119.1		0.867866	1.028		0.755368	0.930884
Q9CQ22	Ragulator complex protein LAMTOR1	96.2	95.1	94.4	96.3	92	105.5	88.4	124	81.7		0.865424	1.02835		0.978668	1.0294
Q9CWJ9	Bifunctional purine biosynthesis protein PURH	99.6	95.1	100.9	99.7	104.7	99.6	104.4	100.2	104.6		0.843289	1.02842		0.760144	1.04601
P84091	AP-2 complex subunit mu	97.9	102.9	94.6	102	102.9	98.9	103.5	99.5	98.6		0.843289	1.02844		0.899306	1.02099
P61079	Ubiquitin-conjugating enzyme E2 D3	91.7	95.9	100.2	96.6	96.7	102.7	94.4	99.6	94.4		0.848692	1.02849		0.98853	1.00208
O08788	Dynactin subunit 1	102.3	93.3	90.7	97.7	93.9	102.9	87.9	100.6	94.2		0.860701	1.02864		0.959227	0.987426
Q91W90	Thioredoxin domain-containing protein 5	89.2	104.6	88	93	102.3	94.7	112.5	98.3	97.7		0.865424	1.0291		0.630132	1.09475
P97855	Ras GTPase-activating protein-binding protein 1	93	105.8	99.5	93.4	105.8	107.8	90	102.8	104.6		0.867866	1.02917		0.98853	0.996983
Q9DBJ1	Phosphoglycerate mutase 1	103.8	92.2	104.6	100.5	95.9	113	95.3	103.5	108.9		0.869062	1.02927		0.908942	1.02362
Q64378	Peptidyl-prolyl cis-trans isomerase FKBP5	89.9	92.3	90.4	92.6	92.8	95.2	90.9	104.3	96.8		0.830751	1.02935		0.655976	1.07117
Q9Z130	Heterogeneous nuclear ribonucleoprotein D-like	93.6	95	93.9	96.3	97.1	97.4	89.5	113.7	96.8		0.825624	1.02938		0.786209	1.06195
P60766	Cell division control protein 42 homolog	105.6	86.8	99.8	111.7	88.7	100.4	87.4	100.2	97.3		0.897722	1.02943		0.919774	0.975017
Q61425	Hydroxyacyl-coenzyme A dehydrogenase, mitochondrial	80.8	98.7	81.8	82.6	100.2	86.2	93.6	82.2	87		0.887862	1.02947		0.978668	1.00574
Q76MZ3	Serine/threonine-protein phosphatase 2A 65 kDa regulatory subunit A alpha isoform	98.3	95.1	101.1	101	97.6	104.8	97.2	102.7	103.4		0.839662	1.03022		0.844354	1.02988
P07901	Heat shock protein HSP 90-alpha	101.4	93.6	100.5	100.5	101	103	90.8	94.9	103.8		0.832194	1.03046		0.908942	0.979695
Q60715	Prolyl 4-hydroxylase subunit alpha-1	79.3	99.8	84.8	92.5	88	91.5	99	106	102.5		0.86258	1.03069		0.377309	1.16521
Q8R146	Acylamino-acid-releasing enzyme	95.3	96.9	101	98.7	94	109.6	107.3	104.5	95.1		0.864306	1.03104		0.785173	1.04673
P56959	RNA-binding protein FUS	91.3	98.8	83.2	95.1	98.4	88.3	108.2	97.9	100.2		0.860701	1.0311		0.507594	1.12075
O35344	Importin subunit alpha-4	110.4	79.8	98	107.2	82.4	107.6	86.6	84.9	102		0.912658	1.03123		0.864836	0.948994
P10639	Thioredoxin	101.1	82.3	98	95.1	85.3	109.8	92.2	94.3	106.5		0.898054	1.03127		0.844354	1.04122
Q6IRU5	Clathrin light chain B	103.3	118.4	104	119.2	98.4	118.3	107.2	100.1	102		0.880201	1.03132		0.772665	0.949647
Q9D8Y0	EF-hand domain-containing protein D2	106.6	92.4	93.5	110.1	93.5	98.1	93	107.5	103.8		0.867454	1.03145		0.831404	1.04034
P16546	Spectrin alpha chain, non-erythrocytic 1	91.6	103.7	93.7	99.5	103	95.6	98.1	98.7	97.3		0.843289	1.03149		0.919774	1.01765
P84099	60S ribosomal protein L19	90.1	102.7	89.6	98.2	96.4	96.7	93	99	107.2		0.841537	1.03152		0.752649	1.05949
O88844	Isocitrate dehydrogenase [NADP] cytoplasmic	113.5	87.7	109.5	114.1	95.4	111	94.4	105.8	97		0.879973	1.03154		0.866677	0.95655
P54775	26S proteasome regulatory subunit 6B	99.4	96	95.7	101.3	105.5	93.5	105.5	99.1	99.2		0.845318	1.0316		0.774921	1.04363
P97310	DNA replication licensing factor MCM2	104.6	101.6	90.7	97.1	103.7	105.5	103.9	88.7	101.5		0.848692	1.03166		0.968683	0.990569
Q9D172	ES1 protein homolog, mitochondrial	89.7	123.3	88.3	105.2	105.9	99.8	107.9	106	95		0.86624	1.03186		0.908942	1.02522
Q9QUR6	Prolyl endopeptidase	112	92.1	111	106.3	103.8	115.1	102.9	108.7	105		0.864306	1.03205		0.976238	1.00476
P62827	GTP-binding nuclear protein Ran	96.2	73	92.6	92.2	81.9	96.1	89.6	92	99.9		0.870614	1.03209		0.730589	1.07525
P32261	Antithrombin-III	112	117.2	101.7	100.6	122.7	118.4	103.9	94.4	125.8		0.87064	1.03264		0.924368	0.97945
P57780	Alpha-actinin-4	97.6	99	92.4	96.7	102.2	99.7	97.6	96.5	99.3		0.815427	1.03322		0.931222	1.01522
P14869	60S acidic ribosomal protein P0	88.1	106.3	93	100.2	100.5	96.3	103.5	105.3	111.1		0.843289	1.0334		0.527815	1.11308
P49718	DNA replication licensing factor MCM5	90.9	112	89.9	102	107	93.6	87.7	93.8	107.1		0.865424	1.03347		0.968683	0.985656
P63101	14-3-3 protein zeta/delta	98.5	90.1	97.9	94.3	95	106.8	99.8	98.1	98.2		0.848692	1.03351		0.8269	1.03351
O35350	Calpain-1 catalytic subunit	98.4	107.9	100.1	119.6	93.5	103.6	84.2	76.2	112.6		0.880201	1.03362		0.627905	0.890992
Q9QZ05	eIF-2-alpha kinase GCN2	113	97.6	89.4	105.3	111.5	93.3	89.7	88.3	100.7		0.867866	1.03367		0.732878	0.929
Q99JI4	26S proteasome non-ATPase regulatory subunit 6	93	97.4	97.3	103.4	111.1	83	95.9	108.5	99.4		0.903964	1.03406		0.73198	1.05596
P17742	Peptidyl-prolyl cis-trans isomerase A	106.6	89.3	101.9	100.6	99.4	108	103.4	105.8	103.1		0.843501	1.03425		0.779179	1.04869
P07356	Annexin A2	93.7	120.8	103.5	109.3	124.1	95.6	112.5	93.3	114.2		0.888741	1.03459		0.98276	1.00629
O70435	Proteasome subunit alpha type-3	97	97.4	90.9	96.4	99.9	98.9	105.3	104.4	99.8		0.808662	1.0347		0.565616	1.08482
Q9R1P3	Proteasome subunit beta type-2	97.8	96.5	92.6	98.9	100.7	97.3	105.1	96.6	99		0.800716	1.03486		0.761603	1.0481
Q922J3	CAP-Gly domain-containing linker protein 1	107	92.9	94.5	101.1	104.4	99.2	120	109.3	76.5		0.825624	1.03499		0.964901	1.03872
P62317	Small nuclear ribonucleoprotein Sm D2	83.1	99.2	93	101.9	95.8	87.4	107.3	102.5	106		0.860701	1.0356		0.372639	1.14711
P58252	Elongation factor 2	102.5	84.9	99.5	98.8	94.4	104	94.4	103.4	115.9		0.843289	1.0359		0.666754	1.09341
P84102	Small EDRK-rich factor 2	87.6	105.7	88	104.1	101.5	85.8	118.6	97.1	82.9		0.867866	1.0359		0.856029	1.0615
Q8VDJ3	Vigilin	107.9	119.4	106.7	120.6	112.5	112.9	127.7	124.7	117.3		0.81547	1.03593		0.509495	1.10689
Q9WVL3	Solute carrier family 12 member 7	102.8	147.1	89.2	129.6	114.5	107.2	96.3	118	95.4		0.868629	1.03598		0.844354	0.9133
O88342	WD repeat-containing protein 1	103.7	97.4	98.5	101.4	105.5	103.5	104.5	102.1	96.5		0.794817	1.03605		0.954965	1.01168
Q9Z1Q5	Chloride intracellular channel protein 1	109.2	87.8	108	114	90.7	111.3	83.3	106.4	108.2		0.879973	1.03607		0.939041	0.976721
Q60864	Stress-induced-phosphoprotein 1	84.4	79.5	107.7	96.3	90.2	94.9	97	103.2	108.2		0.860701	1.03608		0.564552	1.13549
Q8BWG8	Beta-arrestin-1	92.8	86.7	94.3	90	98.3	95.4	77.5	97.7	104.1		0.815427	1.03616		0.968683	1.02009
Q9D0F9	Phosphoglucomutase-1	99	99.7	93.3	99.8	100.8	102	103.7	100.6	98.6		0.791407	1.0363		0.8138	1.03733
Q7TMK9	Heterogeneous nuclear ribonucleoprotein Q	97.1	99.9	91.9	104	98	97.4	97.4	99.8	101.8		0.808662	1.03634		0.821664	1.03496
Q9CWM4	Prefoldin subunit 1	96.1	86.7	94.7	91.6	100.2	95.8	90.6	85.7	107.1		0.815427	1.0364		0.946904	1.02126
P08752	Guanine nucleotide-binding protein G(i) subunit alpha-2	105.9	100.1	100.3	119.8	106.2	91.5	117	104.7	111.4		0.878777	1.03657		0.581593	1.0875
Q3UKJ7	WD40 repeat-containing protein SMU1	88.1	90.2	103.3	108.9	99.5	83.5	121	135.7	128.3		0.880201	1.03658		0.0482278	1.36719
Q58A65	C-Jun-amino-terminal kinase-interacting protein 4	88.6	98.3	94.7	88.6	96.9	106.4	96.3	82	107.7		0.859395	1.03658		0.974715	1.01562
Q9Z1B5	Mitotic spindle assembly checkpoint protein MAD2A	98.6	98.7	92.3	104.7	98.9	96.6	96.6	94.3	107.7		0.808662	1.0366		0.865411	1.03108
P53026	60S ribosomal protein L10a	87.8	115	81.2	107.3	96.6	90.5	115.7	98.4	96.6		0.866735	1.03662		0.714761	1.09401
Q9QZ88	Vacuolar protein sorting-associated protein 29	93	87.5	91.5	92.1	92.1	97.8	82.4	89.4	88.6		0.800716	1.03676		0.774921	0.957353
Q8BG32	26S proteasome non-ATPase regulatory subunit 11	99.6	97.8	95.8	107.6	98.5	97.9	102.6	94.6	108.2		0.812857	1.03683		0.8138	1.04161
P14069	Protein S100-A6	105.7	91.2	95.8	94.3	104.4	104.8	114.9	100.3	117.2		0.838021	1.0369		0.476931	1.13563
Q99KQ4	Nicotinamide phosphoribosyltransferase	103.8	82.6	99	99.8	93.8	102.4	89.1	105.6	96.3		0.843501	1.03714		0.939041	1.01962
P68040	Receptor of activated protein C kinase 1	94.9	100.2	92.7	105.9	98.6	94.1	104.1	99.9	103.5		0.815427	1.03753		0.634461	1.06845
O55135	Eukaryotic translation initiation factor 6	92	99.5	94.5	90.5	100.5	105.8	98.9	94.5	116.5		0.839662	1.03776		0.677563	1.08357
Q7TNC4	Putative RNA-binding protein Luc7-like 2	79	87.7	82.6	89.6	85	84.2	88.9	84.8	86.1		0.800716	1.03811		0.791069	1.04212
Q8K0V4	CCR4-NOT transcription complex subunit 3	94.6	98.5	97.6	110.3	88.8	102.7	110.9	102.5	119.2		0.860701	1.03818		0.367032	1.14413
Q9R059	Four and a half LIM domains protein 3	100.7	89.7	90.4	93.5	99.7	98.4	98.4	102	91.4		0.808662	1.03846		0.824417	1.03917
P28656	Nucleosome assembly protein 1-like 1	90.9	78.1	98.5	93.9	85.7	98.2	92.4	104.6	105.8		0.848692	1.0385		0.527815	1.13196
Q91YI0	Argininosuccinate lyase	102.4	80.7	92.1	88.3	105.8	91.7	81.6	88.4	94.9		0.864686	1.03852		0.877082	0.962573
P15532	Nucleoside diphosphate kinase A	107.7	93.8	105.1	97.9	105.2	115.4	110.4	104.4	112.2		0.843289	1.03881		0.681723	1.06654
P67984	60S ribosomal protein L22	118.8	137.9	129.7	140.5	126.1	135	138.8	130.9	150.4		0.81547	1.03934		0.627905	1.08722
P11276	Fibronectin	95.2	105.3	110.9	105.6	116.6	101.5	90.3	83.8	95.8		0.834958	1.0395		0.377309	0.866731
Q9DB05	Alpha-soluble NSF attachment protein	81	65.8	80.9	86.6	77.8	72.3	71	71.9	75		0.860701	1.03953		0.844354	0.956961
Q9Z2U0	Proteasome subunit alpha type-7	97.4	99.7	93.7	103	100.7	98.6	109.7	105.4	99.8		0.775182	1.03955		0.588806	1.08287
P62751	60S ribosomal protein L23a	88.7	100	100.9	103.2	86.6	111.3	94.3	99.5	125.8		0.867866	1.03971		0.685061	1.10359
P62259	14-3-3 protein epsilon	104.2	95.8	98.6	97.7	104.4	108.4	104.4	102.9	97.8		0.800792	1.03985		0.899306	1.02177
P05784	Keratin, type I cytoskeletal 18	108.9	111.3	117.9	115.5	122	114.2	93.4	97.9	90.2		0.781557	1.04022		0.154029	0.832594
Q62348	Translin	93	92.1	93.1	96.3	92.1	101	101	98.7	100.3		0.780845	1.04026		0.566685	1.07836
Q9D0M5	Dynein light chain 2, cytoplasmic	99	88.3	102.3	100.9	94.6	105.8	94.5	100	94.3		0.815427	1.0404		0.990293	0.997238
P97797-2	Isoform 2 of Tyrosine-protein phosphatase non-receptor type substrate 1	92.2	97.7	87.3	100	99.2	89.2	102.9	93.2	91		0.815427	1.0404		0.844354	1.03571
Q9D6Y7	Mitochondrial peptide methionine sulfoxide reductase	113	105.4	89.9	100.6	106.8	113.4	116	88.3	104.2		0.839662	1.04054		0.994651	1.00065
O35685	Nuclear migration protein nudC	93.5	78.2	84	89.6	86.5	90	88.4	93.8	102.1		0.808662	1.04067		0.564552	1.11185
Q8BJY1	26S proteasome non-ATPase regulatory subunit 5	95.9	100.3	98.7	98.6	107.3	101.1	100.5	101.2	109.6		0.778464	1.04103		0.713913	1.05561
Q9CZU3	Superkiller viralicidic activity 2-like 2	107.6	74.5	75.9	87.3	84.6	96.7	98.7	101.2	112.8		0.860701	1.04109		0.446863	1.21202
P46061	Ran GTPase-activating protein 1	88	111	99.6	112	92.1	106.8	92.1	97.2	109.2		0.860701	1.04119		0.990293	0.999665
P62315	Small nuclear ribonucleoprotein Sm D1	95.7	124.6	97.7	123	113.2	94.9	113.6	109.8	106.1		0.868629	1.04119		0.856029	1.03616
Q8CHP5	Partner of Y14 and mago	102.2	114.5	98.4	116.8	113.3	98	89.1	87.8	93.6		0.843289	1.04126		0.313736	0.858458
P35979	60S ribosomal protein L12	92.5	108.5	91.4	108.8	100.7	95	106.1	101.7	107.2		0.83118	1.04138		0.653506	1.07729
P58771	Tropomyosin alpha-1 chain	94.7	108	95.9	94.8	115	101.2	104.8	87	88.2		0.843501	1.04153		0.732878	0.937709
P60867	40S ribosomal protein S20	100.1	98.1	102.1	108.1	100.4	104.4	109.8	101.4	109.2		0.757902	1.04196		0.648976	1.06693
Q91V64	Isochorismatase domain-containing protein 1	94.6	107.4	88.4	105.7	101	95.9	105.7	115.3	95.1		0.815427	1.04201		0.675235	1.0885
P80315	T-complex protein 1 subunit delta	95.3	94.9	105.2	107.6	98.1	102.2	106.4	108.7	98.4		0.789325	1.04232		0.712083	1.06127
P62858	40S ribosomal protein S28	88.7	106.1	90.4	107.9	96.5	92.9	104.9	98	109.3		0.834958	1.04243		0.611945	1.09467
O88990	Alpha-actinin-3	74.3	92.4	87.5	80.1	87.6	97.3	104.1	84.1	110.8		0.852016	1.04249		0.509495	1.17624
Q04447	Creatine kinase B-type	109.9	94.3	101.7	109.6	98.8	110.5	98.7	110.2	100.3		0.813747	1.0425		0.965899	1.01079
P63073	Eukaryotic translation initiation factor 4E	91.6	87.8	87.7	102	88.8	87.7	88.8	92.8	102		0.815427	1.04268		0.712318	1.06177
P14685	26S proteasome non-ATPase regulatory subunit 3	92.5	87.1	89.5	96	93.2	91.4	96.2	89	90.6		0.746887	1.04274		0.878728	1.0249
Q99JY9	Actin-related protein 3	100.5	89.3	97.8	102.1	94.3	103.5	95.9	101.6	99.7		0.792239	1.04277		0.831404	1.03338
Q80V03	Uncharacterized aarF domain-containing protein kinase 5	91.4	103.2	85.7	88.1	107.1	97.1	91.5	102.2	95.5		0.843501	1.04281		0.865411	1.03175
Q8BKC5	Importin-5	88.9	87.8	94	96.1	90.9	95.3	91.2	92	101.3		0.755242	1.04285		0.764402	1.05098
P59999	Actin-related protein 2/3 complex subunit 4	106.5	90.4	102.9	109.5	96.1	107.1	93.9	102	100.7		0.81547	1.04303		0.969346	0.989326
Q9DBG3	AP-2 complex subunit beta	93.5	100.5	96.5	105.7	104.7	92.6	108.6	111.9	100.4		0.806928	1.04303		0.509495	1.10465
O35226	26S proteasome non-ATPase regulatory subunit 4	93.5	117	79.3	108.9	95.8	97.6	105.5	92.9	111.3		0.855715	1.04313		0.799774	1.06867
P81117	Nucleobindin-2	98.7	110.3	89.9	104.1	107.7	100	107.2	109.6	103.8		0.808662	1.04316		0.677563	1.0726
P28665	Murinoglobulin-1	123.2	103.2	94.6	85.9	129.3	119.7	91.1	79.3	115.7		0.922301	1.0433		0.677563	0.891277
P47963	60S ribosomal protein L13	81.8	99.2	79.4	94.8	91.4	85.5	92.7	87.2	101.4		0.820619	1.04339		0.700132	1.08026
Q8BRF7	Sec1 family domain-containing protein 1	94.2	102.3	82.1	112.3	103.4	75	100.9	96.4	107.1		0.921824	1.04343		0.627905	1.09261
Q9CQL1	Protein mago nashi homolog 2	97.1	111.9	98.8	111.5	117	92.7	98.8	103	114.2		0.860701	1.04353		0.899306	1.02664
Q91V92	ATP-citrate synthase	101.2	92.1	95.7	98.6	96.9	106.1	97.9	95.5	99.6		0.778464	1.0436		0.939041	1.01384
Q60865	Caprin-1	95	94.3	77.2	98	89.2	91.1	93.5	96.6	91.6		0.815427	1.04428		0.766441	1.05704
P16110	Galectin-3	101	95.5	107.9	110.5	100.5	106.9	84.9	107.7	102		0.780845	1.04435		0.870748	0.967806
Q9CSU0	Regulation of nuclear pre-mRNA domain-containing protein 1B	78.6	77.8	75.6	105.6	67.7	69	100.6	98.8	72.1		0.952772	1.0444		0.561659	1.17026
Q8K2I4	Beta-mannosidase	90.4	90.8	87.4	87.3	102.8	90.5	87.1	79.8	83.6		0.808662	1.04468		0.617746	0.932614
Q8K1M6	Dynamin-1-like protein	106.1	130	97.3	119.5	122.2	106.6	107.8	110	121.3		0.841537	1.04469		0.939041	1.0171
Q9WV32	Actin-related protein 2/3 complex subunit 1B	105.7	99.8	111.4	109.6	102.8	118.7	105.4	108.6	100.3		0.800716	1.04481		0.970269	0.991796
Q9JLI8	Squamous cell carcinoma antigen recognized by T-cells 3	79.9	113.4	89.5	99	99	97.5	100.8	94	106.5		0.833078	1.04491		0.785173	1.06542
P26043	Radixin	101.2	87.2	91.4	97.7	94.8	99.9	90	97.4	94.1		0.777032	1.04503		0.976238	1.00608
P63017	Heat shock cognate 71 kDa protein	96	95.3	98.9	100	101.6	101.7	97.3	101.2	99.5		0.717659	1.04514		0.856029	1.02688
P47811	Mitogen-activated protein kinase 14	100.5	97	110	99.5	109.8	112.1	96.9	110.9	114.6		0.793704	1.0452		0.8138	1.04846
Q99KK2	N-acylneuraminate cytidylyltransferase	135.8	132.9	140.4	141.8	140.8	145	129.2	143.4	118.1		0.720404	1.04522		0.798175	0.955023
O35955	Proteasome subunit beta type-10	108.8	91.9	101.9	112.2	107.3	96.8	103.3	117.7	90.9		0.815427	1.04527		0.919774	1.03073
O08810	116 kDa U5 small nuclear ribonucleoprotein component	78.5	98.6	95.8	92.8	106.2	86.4	86.9	99.3	101		0.847494	1.0458		0.816093	1.0524
Q9Z2U1	Proteasome subunit alpha type-5	100.2	101	85.6	96.8	105.8	97.5	109.2	101	102.7		0.793886	1.04637		0.611158	1.091
P03958	Adenosine deaminase	90.8	94	93	95.9	95.9	98.9	95	101.8	89.7		0.715027	1.04644		0.856029	1.03132
P12399	Protein CTLA-2-alpha	99.3	122.3	120	112.4	126.1	119	118.2	95.1	87.8		0.813747	1.04655		0.610154	0.88144
P53810	Phosphatidylinositol transfer protein alpha isoform	111.2	82.9	93.4	108.3	89.6	103	77.2	100.1	99.2		0.84539	1.04661		0.902062	0.961739
Q9JKR6	Hypoxia up-regulated protein 1	89.5	102.1	88.8	94.2	107.5	91.9	109	109.9	95.2		0.813747	1.04708		0.527815	1.12019
O08529	Calpain-2 catalytic subunit	78.8	90	91.4	86.2	89.4	96.9	87.2	99.4	83.3		0.789854	1.04727		0.859153	1.03728
Q921M7	Protein FAM49B	108.5	84.2	101.2	101.3	93.9	112.6	87.4	97.4	96		0.839662	1.04729		0.856029	0.955427
Q62418	Drebrin-like protein	92.9	84.7	81.6	95	87.5	89.3	76.8	104.1	95.6		0.752447	1.04861		0.816803	1.06674
Q9JM76	Actin-related protein 2/3 complex subunit 3	98.1	93.6	99.8	109.3	93.6	102.8	100.8	105.7	98.5		0.778624	1.04871		0.766441	1.04631
P97372	Proteasome activator complex subunit 2	95	92.6	97.7	88	102.6	108.6	89.1	106.5	102.6		0.815427	1.04872		0.821664	1.04522
O08585	Clathrin light chain A	88.5	111.8	97.2	115.9	99	97.1	105.7	113.7	110.9		0.832194	1.04874		0.566685	1.11025
P46471	26S proteasome regulatory subunit 7	94.3	97.3	89.4	100	99.7	95	97.3	97.4	102.6		0.719011	1.04875		0.691511	1.05801
P06745	Glucose-6-phosphate isomerase	100.9	92.9	96.4	99.6	101.1	103.7	105.6	105.5	98.5		0.715027	1.04893		0.655919	1.06685
P62264	40S ribosomal protein S14	98.1	89.1	100.6	101.7	100.3	99.9	98.8	104	109.4		0.724712	1.04899		0.61192	1.08478
Q3UGR5	Haloacid dehalogenase-like hydrolase domain-containing protein 2	123.5	110.1	118.2	125	122	122.1	148.1	119.9	124.4		0.719342	1.04918		0.588611	1.11541
Q9CQM9	Glutaredoxin-3	111.5	107.1	107.5	116.3	105.8	120.1	110.7	116.1	116.7		0.747314	1.04937		0.712318	1.05336
Q9DCC4	Pyrroline-5-carboxylate reductase 3	100.5	94.5	91	97.3	104	98.9	92.3	93.9	101.3		0.72119	1.04965		0.98276	1.00524
Q9CQR2	40S ribosomal protein S21	77.1	84.7	83.5	82.8	87	87.7	87.6	83.5	87.3		0.719342	1.04974		0.724646	1.0534
Q62009	Periostin	89.3	85.6	95	76.3	102.2	104.9	84.5	94.5	114.7		0.868629	1.05002		0.732878	1.08818
Q9EPL8	Importin-7	101.8	109.6	92.4	107.4	116.3	95.3	96.1	100.6	109.7		0.815427	1.05003		0.969346	1.00856
Q62261	Spectrin beta chain, non-erythrocytic 1	96.4	100.5	96.5	96.7	106.1	105.3	89.8	90.9	98.9		0.720404	1.0501		0.747113	0.952965
P97825	Jupiter microtubule associated homolog 1	101.1	95.9	80.3	89.3	106.4	95.5	94.1	93.1	104.1		0.81547	1.05013		0.8138	1.05049
Q61792	LIM and SH3 domain protein 1	102.6	101.4	99.2	108.3	105.2	104.9	104.9	108.6	105.3		0.686444	1.05013		0.713913	1.05145
Q0PMG2	MAM domain-containing glycosylphosphatidylinositol anchor protein 1	93.3	114.2	110.7	83	118	133.2	99.8	84.4	117.2		0.924217	1.05028		0.8279	0.947203
P99027	60S acidic ribosomal protein P2	91.3	105.5	93.2	111.7	101.5	91.4	100	104.8	106.1		0.815427	1.05034		0.655919	1.07207
P10649	Glutathione S-transferase Mu 1	107.9	87.6	98.3	107.7	94.6	106.3	91.9	98.4	87.7		0.800716	1.05037		0.798187	0.946222
Q9DAR7	m7GpppX diphosphatase	100.7	88.5	101.3	97.9	101.6	105.8	100.7	98.9	93.1		0.745087	1.05095		0.968683	1.00757
Q8K124	Pleckstrin homology domain-containing family O member 2	88.6	105.9	85.7	102.3	104.8	87.4	96.3	93.1	95.8		0.818015	1.05103		0.922641	1.01784
Q61553	Fascin	83.9	92.1	89.7	94.9	97.7	86.7	99.4	83.2	93.4		0.745451	1.05119		0.844505	1.03877
Q9D0W5	Peptidyl-prolyl cis-trans isomerase-like 1	96.1	94.5	94.6	96.6	102.4	100.8	109.6	95.9	96.1		0.686444	1.05119		0.732878	1.0575
Q3UEB3	Poly(U)-binding-splicing factor PUF60	83.3	83.6	83.1	93.7	81.8	87.3	82.2	99.6	87.1		0.738473	1.0512		0.682161	1.0756
Q9ERL7	Glia maturation factor gamma	94.7	59.7	85	83.7	78.4	89.7	65.6	98.1	106.1		0.843289	1.0518		0.798187	1.12698
Q64727	Vinculin	100.6	94.5	97.7	100.4	99.4	108.2	89.1	92.3	97.3		0.712703	1.05191		0.732878	0.951844
Q9CPT4	Myeloid-derived growth factor	82.7	113.5	87.4	92.9	115.8	89.7	123.8	112.8	99		0.860701	1.05219		0.509424	1.18336
O09131	Glutathione S-transferase omega-1	105.1	96.3	103.1	107.9	96.4	116.1	114.3	104.4	108.5		0.78588	1.05222		0.627905	1.07455
Q9R1P1	Proteasome subunit beta type-3	103.6	98.5	96.2	104.4	110.7	98.8	119.8	110.4	105.7		0.72119	1.0523		0.422509	1.12605
P80318	T-complex protein 1 subunit gamma	103.3	90.7	96.5	101.7	100.7	103.3	94.6	98	101.7		0.712703	1.05232		0.946904	1.01308
P47754	F-actin-capping protein subunit alpha-2	103	104.2	100.5	112.7	103.3	107.8	97.9	114.5	104.3		0.69805	1.05232		0.878728	1.02925
Q91VW3	SH3 domain-binding glutamic acid-rich-like protein 3	106.3	88.1	99.6	101.6	99.2	108.6	100.4	114.5	101.6		0.759598	1.05238		0.685061	1.07653
P97808	FXYD domain-containing ion transport regulator 5	84	95.1	88	93.8	93.9	93.4	85.2	95.2	89.6		0.704191	1.05241		0.965899	1.01086
P46664	Adenylosuccinate synthetase isozyme 2	97.6	85.8	96.7	92.7	99.6	102.5	87.4	92.1	97.5		0.745087	1.05248		0.965899	0.988933
O89086	RNA-binding protein 3	96.4	96.9	85.5	94.6	104.5	94.4	103.3	96	103.5		0.747085	1.05273		0.604294	1.08608
P42932	T-complex protein 1 subunit theta	98.3	90.8	106.1	104.2	100.3	106.3	97.7	104.9	104.5		0.725302	1.05285		0.816803	1.04031
Q61789	Laminin subunit alpha-3	83.3	87.6	86.4	86.1	97.5	87.3	126.5	121.7	124.8		0.731747	1.05286		0.0079161	1.44967
Q6SJQ0	CMRF35-like molecule 8	87.9	118.2	79	109.1	108	83.2	92.9	94.9	87.2		0.865048	1.05331		0.954168	0.964574
P24452	Macrophage-capping protein	110	84	106.1	107.9	93.7	114.5	84.8	101.6	104.5		0.83118	1.05332		0.924368	0.969344
P28076	Proteasome subunit beta type-9	107.6	99.7	78.8	97.6	96.8	107	96.9	93.9	105.9		0.811797	1.05348		0.864836	1.03705
Q61035	Histidine--tRNA ligase, cytoplasmic	101.1	89.9	92.5	101.2	95.5	102	88.1	98.3	101		0.715027	1.05362		0.957085	1.01376
Q6WVG3	BTB/POZ domain-containing protein KCTD12	111.2	87.9	97.5	105.3	97.7	109.7	101.5	112.5	107.9		0.780845	1.05428		0.655976	1.0853
Q99K51	Plastin-3	100.3	105.3	103.7	102.4	106.3	117.4	83.5	103.6	101.4		0.724712	1.05432		0.696026	0.932751
P62311	U6 snRNA-associated Sm-like protein LSm3	89.3	101.7	86.8	93.8	94.4	104.7	103.1	103.2	96.7		0.755242	1.05436		0.602515	1.09071
O89110	Caspase-8	93.3	108.3	102.7	114	100.5	106.4	87.1	108.2	121.4		0.746887	1.05455		0.911518	1.04075
Q99LD4	COP9 signalosome complex subunit 1	93.7	86.2	98.3	90.9	92.3	110.2	102.7	93.6	87.2		0.800716	1.05464		0.939041	1.01905
Q9CQZ1	Heat shock factor-binding protein 1	82	68.4	79.9	92.3	78.3	72.3	63.6	89.3	75		0.829236	1.05471		0.965899	0.989579
P12970	60S ribosomal protein L7a	90.6	116	98.4	112.9	104	104.8	119.1	100.2	105.7		0.778464	1.05475		0.774921	1.06557
P80314	T-complex protein 1 subunit beta	103.9	95.6	104.6	108.3	106.9	105.7	100.4	108.4	113.3		0.670374	1.05524		0.724646	1.05919
Q9CZD3	Glycine--tRNA ligase	112.1	101.2	98.9	105.5	115.4	108.6	110.6	106.7	114.7		0.716523	1.05541		0.685061	1.06342
Q62433	Protein NDRG1	149.2	113.1	103.6	114.8	127.5	144	85.9	122.4	118.4		0.839662	1.05575		0.735833	0.892867
P62309	Small nuclear ribonucleoprotein G	82.7	86.1	88.1	111	79.1	81.2	104.5	110	87.2		0.867866	1.05605		0.383717	1.17439
Q9CPR4	60S ribosomal protein L17	94.6	110.2	85.8	126.6	87.4	92.9	114.7	97.4	116.7		0.872381	1.05609		0.572894	1.13145
P56565	Protein S100-A1	102.2	87.5	90.2	103.1	79.4	113.2	97	101.3	93.7		0.865424	1.05645		0.812412	1.04323
P00375	Dihydrofolate reductase	103.2	93.4	92	91.7	91.8	121.4	132.6	114.1	108.3		0.852016	1.05648		0.231189	1.23008
P40142	Transketolase	109.4	91.4	101.9	109.8	98.5	111.5	102.6	104.6	101.9		0.755242	1.05649		0.905562	1.02114
O70200	Allograft inflammatory factor 1	100.7	97.9	92.5	109.2	95.6	102.8	84.4	105.2	89.3		0.716523	1.05668		0.821664	0.95809
Q91WQ3	Tyrosine--tRNA ligase, cytoplasmic	93.7	89.2	92.3	97.6	103.8	89.4	101.5	91.6	91.5		0.719342	1.05669		0.837138	1.03416
Q9CZ44	NSFL1 cofactor p47	102.4	96.6	93.2	100.4	103.5	104.9	95.2	100.7	106		0.663789	1.05681		0.844354	1.0332
Q8BU30	Isoleucine--tRNA ligase, cytoplasmic	117.8	101.4	102.2	118.4	102.9	118.4	120.9	108.6	98.1		0.763541	1.05694		0.946904	1.01929
Q9CPW4	Actin-related protein 2/3 complex subunit 5	106.2	85.6	101	108	94.7	106.8	97.3	110.1	99.3		0.778464	1.05704		0.818338	1.04747
P49962	Signal recognition particle 9 kDa protein	80.7	99.1	93.4	91.1	114.7	83	95	93.2	84		0.860701	1.0571		0.990293	0.99634
Q99J77	Sialic acid synthase	93.1	91.5	95.4	106	100.9	89.1	89	99.4	95.5		0.74467	1.05714		0.946904	1.01393
Q01853	Transitional endoplasmic reticulum ATPase	96.3	100.1	93.4	100.4	104.4	101.6	112.5	100.1	103.5		0.643598	1.05728		0.572894	1.09075
Q9D1G1	Ras-related protein Rab-1B	101.9	116.7	78.1	126.1	90.4	97.2	100.4	132.3	90.1		0.865424	1.0573		0.821664	1.08797
Q9CVB6	Actin-related protein 2/3 complex subunit 2	102.1	89	99.9	107.3	95.4	105	98.3	109.3	97.1		0.727781	1.05739		0.807885	1.04708
Q91VI7	Ribonuclease inhibitor	103.7	94.1	98.3	105.2	96.9	111	90.5	103.1	106.2		0.718225	1.05741		0.965899	1.0125
P42125	Enoyl-CoA delta isomerase 1, mitochondrial	85.5	110.4	87.3	93.7	106.6	99.2	117.6	110.2	99		0.786956	1.05756		0.515208	1.15395
Q9QUI0	Transforming protein RhoA	84.2	74.9	89	97.3	75.3	89.8	98.1	96.2	85.6		0.81547	1.05764		0.509424	1.12817
P35700	Peroxiredoxin-1	101.5	84.9	106.2	106.9	91.5	111.1	92.3	110.7	110.4		0.807601	1.05776		0.766441	1.07109
Q3UM45	Protein phosphatase 1 regulatory subunit 7	110.7	91.2	109.6	108.1	110.1	111.3	93.7	111.2	107.3		0.727781	1.05778		0.98853	1.00225
Q62318	Transcription intermediary factor 1-beta	95.2	101.2	90.8	104.9	100.8	98.1	99.3	102.9	107.2		0.673353	1.0578		0.616824	1.0773
Q8K4Z5	Splicing factor 3A subunit 1	95.6	99.7	91.6	103.3	106.3	94.1	106.9	91.9	98.2		0.701306	1.05856		0.851165	1.0352
P22892	AP-1 complex subunit gamma-1	93.5	100.8	105.7	90.2	118.6	108.8	95.1	74.9	115.1		0.81547	1.05867		0.8279	0.950333
Q8K1J6	CCA tRNA nucleotidyltransferase 1, mitochondrial	96.9	86.4	78	84.2	93.9	98.7	102.8	97.8	112.3		0.775182	1.05932		0.308828	1.19747
Q7TQA7	Taste receptor type 2 member 3	105.7	95.1	100	108.9	104.6	105.2	108.5	107.8	110.9		0.645981	1.05951		0.561659	1.08777
Q91YR1	Twinfilin-1	80.4	88.3	91.2	88.3	97.4	89.7	86.9	85.2	89		0.701234	1.05964		0.981756	1.00462
P63323	40S ribosomal protein S12	98.4	84.4	80.2	91.6	93.4	93.7	78.3	81.5	100		0.716523	1.0597		0.965899	0.987833
Q61233	Plastin-2	104.8	80.7	101.4	104.5	88.7	110.9	85	104.8	100.6		0.815427	1.05995		0.967532	1.0122
Q91V12	Cytosolic acyl coenzyme A thioester hydrolase	96.1	88.6	88.4	89.1	101	99.5	97.1	94.5	118.4		0.701306	1.06042		0.527815	1.13512
P39054	Dynamin-2	121.1	96.1	102.8	116.8	98.5	124.3	91.9	121.6	121.7		0.808662	1.06125		0.880061	1.0475
P23506	Protein-L-isoaspartate(D-aspartate) O-methyltransferase	88.3	89.1	83.3	89.5	80.4	106.8	67.7	84.4	89.9		0.813747	1.06137		0.712318	0.92827
P97371	Proteasome activator complex subunit 1	99.3	83.5	95.8	101.9	95.3	98.5	88.7	107.2	98.5		0.701306	1.06138		0.799774	1.05671
Q3UHX2	28 kDa heat- and acid-stable phosphoprotein	108.3	104.6	104.4	104.4	110.7	121.7	117.7	103.6	103.2		0.69805	1.06146		0.912543	1.02269
P00493	Hypoxanthine-guanine phosphoribosyltransferase	109.3	93.9	105	112	99	116.2	102.2	120.5	115.2		0.742341	1.06165		0.616824	1.09637
O88543	COP9 signalosome complex subunit 3	104.5	95.6	106.3	94.3	113.7	117.3	107.3	100.2	109.5		0.780845	1.06168		0.831404	1.0346
Q05816	Fatty acid-binding protein, epidermal	107.6	82	105.3	101	94.8	117.3	80.4	91.8	97.4		0.811797	1.06172		0.729677	0.914208
O08808	Protein diaphanous homolog 1	100.8	94.6	75.1	112.3	76.9	98	108.7	106.9	92.3		0.865424	1.06174		0.574674	1.13826
Q64191	N(4)-(beta-N-acetylglucosaminyl)-L-asparaginase	86.6	111.7	78.4	71.3	131.9	90.6	102.8	90.9	84.6		0.935506	1.0618		0.969346	1.00578
P54822	Adenylosuccinate lyase	93.3	93.7	87.6	98.6	96	97	102.1	94.2	107.4		0.614192	1.06191		0.51951	1.10597
Q00612	Glucose-6-phosphate 1-dehydrogenase X	99.5	79.8	93.5	97.7	89.2	102.8	88.5	103.8	95.7		0.751467	1.06195		0.799774	1.05572
Q99KC8	von Willebrand factor A domain-containing protein 5A	104.8	96.8	109.1	115.4	103.8	110.8	91.1	113.1	102.4		0.679774	1.06212		0.950712	0.986804
Q3UZA1	CapZ-interacting protein	146.4	93.3	108.7	141	120.9	108.2	126.5	154.8	88.5		0.839662	1.06228		0.921399	1.06142
Q99MN1	Lysine--tRNA ligase	99.7	95	98.6	97.6	109.4	104.6	104.5	97.6	105.1		0.648213	1.06239		0.763055	1.04739
Q91VU0	Protein FAM3C	92.2	101.1	93.4	92.9	107.8	103.9	94.4	88.3	100.8		0.706593	1.06243		0.961777	0.988839
Q78PY7	Staphylococcal nuclease domain-containing protein 1	97.8	96.7	100.2	108.3	100.1	104.7	94.6	108.5	98.3		0.617886	1.06244		0.908942	1.02273
Q9CPV4	Glyoxalase domain-containing protein 4	104.1	90.5	95	96.4	97.2	114.1	96.3	92.8	100.8		0.746887	1.0625		0.989777	1.00104
P23591	GDP-L-fucose synthase	90.4	93.6	89.3	96.8	102.3	91.3	102.2	98	98		0.645981	1.06257		0.51951	1.09111
P70168	Importin subunit beta-1	99	95.3	98.1	101.7	103.9	105.1	97.4	99.8	104.9		0.595112	1.06259		0.8279	1.03317
Q8C2E7	WASH complex subunit 5	91.4	105.9	96.5	108.6	93.4	110.2	79.3	119.8	87.6		0.745087	1.06263		0.908942	0.975834
Q9CQ86	Migration and invasion enhancer 1	94.7	88.7	116.6	77.3	141.7	100	98.1	97.6	109.5		0.932748	1.06333		0.939041	1.01733
Q8R1F5	Putative hydroxypyruvate isomerase	96.4	96.6	93.5	102.7	101.8	100.2	85.9	97.9	94.5		0.584763	1.06353		0.856029	0.971379
Q3UZ39	Leucine-rich repeat flightless-interacting protein 1	98.6	103.9	91.2	107.8	107.5	97.1	106.1	104.5	99.2		0.686444	1.06367		0.732542	1.05482
Q3UHD6	Sorting nexin-27	123.5	97.8	104.6	146.1	98.4	102.2	103.6	113.5	144.8		0.868629	1.06382		0.714761	1.11046
Q9JHU4	Cytoplasmic dynein 1 heavy chain 1	98.6	92.2	90.7	104	95.5	100	96.1	99.5	100.8		0.631547	1.06394		0.720143	1.05293
Q9WVJ2	26S proteasome non-ATPase regulatory subunit 13	91.6	93.6	85.4	99.8	93.8	94.4	93.2	96.2	101.2		0.623281	1.0643		0.627905	1.07391
Q8VDD5	Myosin-9	95	94.7	96.2	107	97.9	99.4	91.5	102.7	102.8		0.617886	1.06436		0.822837	1.03882
P40124	Adenylyl cyclase-associated protein 1	95	90.1	97.5	104.2	91.5	105.1	91.3	106.4	93.5		0.688123	1.0644		0.878728	1.03043
Q9D8N0	Elongation factor 1-gamma	96.1	89.4	97.9	102	94.7	105	98.6	102.8	108.3		0.645981	1.06457		0.561659	1.0928
Q11011	Puromycin-sensitive aminopeptidase	108.5	96.9	102.5	106.6	106.2	115	107.7	105	106.7		0.644885	1.06463		0.8138	1.03735
P21107-2	Isoform 2 of Tropomyosin alpha-3 chain	90.1	93	87	97.1	95	95.5	99.4	100.1	99.1		0.589568	1.06479		0.447819	1.10552
Q99LX0	Protein/nucleic acid deglycase DJ-1	102.1	90.4	102.7	104.3	102.8	107.3	101.2	102.6	96.7		0.641877	1.06504		0.920022	1.01795
Q7TMM9	Tubulin beta-2A chain	88.4	81.6	97.3	104.3	77.1	103.3	94.2	101.7	92.8		0.839662	1.0651		0.648482	1.08006
Q8K352	SAM and SH3 domain-containing protein 3	106.3	97.9	104.5	108.4	105	115.4	91.5	109.1	101.3		0.631547	1.06511		0.905562	0.977972
P53996	Cellular nucleic acid-binding protein	96.8	93	104	108.4	93.1	111.5	95.8	102.1	106.1		0.724467	1.06535		0.836375	1.03472
O55137	Acyl-coenzyme A thioesterase 1	107.3	123.2	99.8	113.7	125.3	112.9	117.1	107	106.6		0.716523	1.0654		0.98853	1.00121
Q9DBZ5	Eukaryotic translation initiation factor 3 subunit K	99.8	95.4	113.4	120.8	100.9	107.1	111.6	106.8	119.4		0.742341	1.06546		0.604294	1.09462
Q8R050	Eukaryotic peptide chain release factor GTP-binding subunit ERF3A	93.5	78.9	81.2	85.5	92.7	92	70.8	91.7	79.7		0.686857	1.06546		0.831404	0.955047
F6ZDS4	Nucleoprotein TPR	86.9	101.7	89.4	107	101.1	88.1	112.4	97.5	95.5		0.746887	1.06547		0.617746	1.09856
P11499	Heat shock protein HSP 90-beta	102.8	95.3	101.1	101.9	105.7	111.2	101.8	103.2	109.7		0.620209	1.06551		0.732878	1.0518
Q9CQI3	Glia maturation factor beta	99.4	95.9	102.4	100.8	99.3	117.2	95.8	101.7	108.8		0.704191	1.06584		0.870799	1.02889
O35900	U6 snRNA-associated Sm-like protein LSm2	98.5	94	86.8	102.5	110.5	84.7	110.1	95.6	94.6		0.791407	1.06588		0.685061	1.07519
P54728	UV excision repair protein RAD23 homolog B	87.8	93.9	86.7	96.5	94	95.6	83	92	103.4		0.592983	1.06595		0.870888	1.03726
Q91ZW3	SWI/SNF-related matrix-associated actin-dependent regulator of chromatin subfamily A member 5	71.9	89	100.6	98.6	91.5	88.7	93.3	94.4	101.1		0.766851	1.06616		0.64789	1.1044
Q99M71	Mammalian ependymin-related protein 1	82.8	89.4	105.5	81.7	124.9	89.5	79.7	81.6	76.7		0.868629	1.06626		0.415794	0.85704
Q8R4Y4	Stabilin-1	102.6	109.5	95.1	111.8	110.6	105.3	109.5	98.4	112.3		0.635865	1.06673		0.823487	1.04232
P60229	Eukaryotic translation initiation factor 3 subunit E	106	108	98.1	110	114.9	108.1	98	109.5	91.7		0.613694	1.06697		0.816093	0.958667
O54774	AP-3 complex subunit delta-1	89.1	84.3	84.1	99.3	91.9	83.6	105.6	88.7	77.8		0.686444	1.06718		0.837138	1.0567
P62962	Profilin-1	108.3	86.5	106.6	108.1	98.6	115	98.7	109.7	107.7		0.745087	1.06735		0.815214	1.04877
Q9Z1Q9	Valine--tRNA ligase	107.1	96.1	99.9	107.8	108.1	107.7	99.1	110.5	115.2		0.595112	1.06763		0.685061	1.07159
Q63836	Selenium-binding protein 2	96.4	95	99.8	94.4	86.2	130.3	94.7	110.5	104.6		0.865424	1.06765		0.712318	1.06387
Q60876	Eukaryotic translation initiation factor 4E-binding protein 1	63.7	79.7	89.9	81.8	94.8	72.5	85.9	81.1	92.4		0.815427	1.06772		0.643005	1.11187
Q8CI32	BAG family molecular chaperone regulator 5	84.1	93.3	85.3	80.1	94.2	106.2	90.3	89.3	90.9		0.789325	1.06776		0.844477	1.02969
Q18PI6	SLAM family member 5	85.4	106.6	85	101.6	112.1	82.1	101.2	101.3	98.6		0.823359	1.06787		0.648482	1.087
P62717	60S ribosomal protein L18a	81.9	107.9	82.1	101.2	89.2	100	96.9	91.7	93.9		0.757422	1.06804		0.844354	1.03898
Q8R1B4	Eukaryotic translation initiation factor 3 subunit C	94.8	96.9	94.6	97.4	100.6	107.8	92.5	95.9	101.9		0.602368	1.06811		0.946904	1.01397
Q9WU78	Programmed cell death 6-interacting protein	89.7	89.1	90.2	93.6	91.8	102	83.4	89.1	98.5		0.608506	1.0684		0.98276	1.00743
P97449	Aminopeptidase N	99.5	113.3	108.7	107.7	115.9	120	97.6	99.4	108.3		0.645981	1.06874		0.766441	0.949611
Q9EPB4	Apoptosis-associated speck-like protein containing a CARD	77	85.2	87.8	87.1	92	88.2	87.2	95.3	94.1		0.617886	1.0692		0.525133	1.1064
Q9Z0L8	Gamma-glutamyl hydrolase	107.1	112.1	107.6	116.1	133.2	100.2	132.6	111	122.5		0.778464	1.06946		0.509424	1.12026
Q8VDM4	26S proteasome non-ATPase regulatory subunit 2	92.7	96.5	90.8	99.2	102.2	98.1	99	99.2	101.9		0.5751	1.06964		0.611945	1.07179
P27048	Small nuclear ribonucleoprotein-associated protein B	103.9	116.9	92.2	110	102.7	122.1	126.6	107.6	130.2		0.739235	1.06965		0.472605	1.16422
P21300	Aldose reductase-related protein 1	84.9	98.5	102.3	95.3	100.7	109.6	84.8	95.2	86.8		0.702654	1.06965		0.724646	0.933847
Q8R1Q8	Cytoplasmic dynein 1 light intermediate chain 1	95.8	100.2	91.4	111	103.9	92.6	102.2	122.9	106.9		0.688123	1.06994		0.390083	1.15518
P80316	T-complex protein 1 subunit epsilon	100.4	89.4	95.7	106	96.9	102.6	98.3	107.7	103.8		0.617886	1.07005		0.602515	1.08511
P11679	Keratin, type II cytoskeletal 8	102.1	105	97.1	101	116.4	108.2	100.2	74.7	93		0.637225	1.07035		0.536751	0.880671
P62137	Serine/threonine-protein phosphatase PP1-alpha catalytic subunit	103.6	99.9	107.1	114.9	111.3	106.3	98.9	116.6	111.4		0.578993	1.07051		0.78408	1.05248
P61161	Actin-related protein 2	93.4	83.2	92.7	99.7	85.4	103.2	89.3	97.2	97.7		0.716523	1.07055		0.736697	1.05533
Q06138	Calcium-binding protein 39	110.8	97.4	105.9	107.6	110.9	117.8	95.2	110.1	107.9		0.622356	1.07068		0.98853	0.997135
Q8BHA3	Putative D-tyrosyl-tRNA(Tyr) deacylase 2	85.9	116	97.7	93.8	116.5	110.5	91.7	91.5	87.7		0.781557	1.07076		0.664146	0.904206
P61290	Proteasome activator complex subunit 3	96	96.6	101.8	113.4	99.4	102.5	98.5	106.4	122		0.623417	1.07099		0.58171	1.11039
Q61584	Fragile X mental retardation syndrome-related protein 1	97.2	102.8	87.9	112.8	97.3	98.3	102.9	98.2	97.2		0.694313	1.07121		0.8279	1.03612
Q8VD75	Huntingtin-interacting protein 1	92.3	90.7	93.6	97.7	100.7	97.9	97.6	87.9	104.3		0.568015	1.07122		0.808737	1.04772
Q99L27	GMP reductase 2	90.5	126.6	92.5	97.2	134.7	99.8	93.7	106.6	104.3		0.843289	1.07138		0.98853	0.98385
Q9EQH3	Vacuolar protein sorting-associated protein 35	103.6	102.2	103.2	115.8	106.1	109.3	97.3	105.7	107.7		0.5751	1.07184		0.98276	1.0055
P63005	Platelet-activating factor acetylhydrolase IB subunit alpha	100.5	97.9	97.7	108.2	100.3	108.9	97.6	109.4	107.5		0.576464	1.07194		0.689049	1.06214
P27659	60S ribosomal protein L3	79.7	99.5	85.8	100.9	90.4	92.8	100.8	91.9	105		0.692625	1.07208		0.548127	1.1234
O89053	Coronin-1A	108.5	82.9	97	106	92.4	110.8	90.3	106.9	103.1		0.746887	1.07212		0.856029	1.04126
P68134	Actin, alpha skeletal muscle	91.8	85.7	90.3	102.9	88.5	95.8	92.1	106.6	100.2		0.631097	1.07244		0.495244	1.11613
Q99JX4	Eukaryotic translation initiation factor 3 subunit M	82.1	94.8	86.7	92.3	94.1	96.3	100.9	92.6	94.5		0.602368	1.07246		0.586305	1.09256
Q61599	Rho GDP-dissociation inhibitor 2	106.2	79.1	97.7	105.3	88.6	109.7	87.6	104.7	99		0.778464	1.07279		0.905562	1.02933
P49710	Hematopoietic lineage cell-specific protein	94.3	96.2	90.9	103.2	103.4	95.3	93.2	102.7	106		0.576464	1.07285		0.653824	1.07285
P11352	Glutathione peroxidase 1	91.1	88.9	79.1	91	95.7	91.3	95.2	104.1	96.3		0.608619	1.07294		0.389903	1.14087
P80313	T-complex protein 1 subunit eta	92.9	89.7	95.7	98.5	97.8	102.4	98.4	93.5	101.7		0.573244	1.0733		0.713913	1.05498
P05201	Aspartate aminotransferase, cytoplasmic	95.7	92.4	99.4	98.8	103.8	106	98.8	100.3	93.8		0.5751	1.07339		0.912734	1.01878
O08543	Ephrin-A5	87.2	80.6	101.5	93.6	99.3	96.2	104.3	83.1	87.6		0.664072	1.07352		0.946904	1.02117
P63038	60 kDa heat shock protein, mitochondrial	90.1	90.3	96.5	97	114.5	85.8	114.1	107.8	98.9		0.76417	1.07367		0.327923	1.15854
Q99KB8	Hydroxyacylglutathione hydrolase, mitochondrial	108.1	94.5	108.5	104.2	113.1	116.8	107.4	109.4	107		0.637335	1.07393		0.812412	1.04082
Q9CQV8	14-3-3 protein beta/alpha	99.6	78.6	98.3	104.3	89.8	102.9	97.7	98.9	99.3		0.724467	1.07414		0.713913	1.07016
Q8K1L5	Protein phosphatase 1 regulatory subunit 11	116.4	85.9	108.6	105.6	131.4	97	73.5	98.8	110.7		0.815427	1.0743		0.772665	0.910261
Q9CR57	60S ribosomal protein L14	90.6	109.6	106.1	115.7	111.3	102.1	112.4	104.8	117.3		0.670691	1.07444		0.622533	1.09207
P35585	AP-1 complex subunit mu-1	96.2	82.9	88.2	96.3	93.5	97.5	90.2	92.4	94.7		0.591393	1.07482		0.821664	1.03741
Q04998	Inhibin beta A chain	83.7	84.1	91.6	84	95	99.9	102.1	108.4	112.3		0.654013	1.07517		0.108641	1.24441
O88188	Lymphocyte antigen 86	94.6	104.2	109.7	99.5	124.9	107.3	81.8	100	107.6		0.720404	1.0752		0.77327	0.938088
P24527	Leukotriene A-4 hydrolase	105.7	93	99	106.7	102.8	110.6	103.5	104.9	99.4		0.584763	1.07524		0.831404	1.03393
Q9WUK2	Eukaryotic translation initiation factor 4H	113.5	93.7	94.7	90.9	113.6	120.2	118.7	98.3	108.4		0.781993	1.07552		0.714761	1.07784
P57776	Elongation factor 1-delta	94.8	92.3	99.2	108.4	91.4	108.2	93.5	110.2	108.2		0.663789	1.07579		0.622533	1.08942
Q9JI75	Ribosyldihydronicotinamide dehydrogenase [quinone]	101	85.6	84.3	100.4	89	102.1	98.8	100.5	99		0.674291	1.07604		0.564552	1.10114
Q9D0I9	Arginine--tRNA ligase, cytoplasmic	91	87.7	95.9	101.1	98.6	95.8	94.8	99.1	99.6		0.573244	1.07611		0.641617	1.06883
Q99L47	Hsc70-interacting protein	95.6	71.3	97.5	104.5	92.9	87.2	93.4	99.3	95.6		0.757422	1.0764		0.685061	1.09039
Q9ERD7	Tubulin beta-3 chain	75.8	116.6	98	112.8	89.5	110.4	96.4	121.1	118.2		0.800716	1.07679		0.614276	1.15599
Q9D2M8	Ubiquitin-conjugating enzyme E2 variant 2	119.6	86.4	96	114.5	88.6	122.1	82.2	102.7	89.3		0.815427	1.07682		0.731541	0.907947
Q01730	Ras suppressor protein 1	106.8	102.5	111.3	118.5	107.6	119.2	94.1	99.7	111.5		0.578855	1.07704		0.779179	0.952277
Q61990	Poly(rC)-binding protein 2	99	103.7	97	115.1	114.6	93.1	105	105.7	113.9		0.704238	1.07708		0.588611	1.08308
O55142	60S ribosomal protein L35a	69.7	85.1	72.8	80.4	79.6	85.3	88.9	83.3	85.6		0.631097	1.07777		0.465295	1.13269
P80317	T-complex protein 1 subunit zeta	94.6	86.8	96.2	100.1	93.2	106	101.4	102.5	102.4		0.601598	1.07817		0.487502	1.10339
Q3UIZ8	Myosin light chain kinase 3	115.1	88.1	101	110.1	101.8	116.1	100.5	107.1	92.9		0.697735	1.07824		0.982234	0.987837
Q9JKF1	Ras GTPase-activating-like protein IQGAP1	97.8	100.3	96.8	112.2	102.6	103.2	97.3	112.1	105.1		0.571584	1.07833		0.682161	1.06646
P62814	V-type proton ATPase subunit B, brain isoform	92.7	89.7	91	97.3	100.6	97	92.1	101.7	105.5		0.543083	1.07864		0.564552	1.09473
Q61074	Protein phosphatase 1G	99.1	94.1	94	96.8	107	106	100.8	105.5	101.4		0.573932	1.07869		0.614703	1.07138
Q99KK7	Dipeptidyl peptidase 3	95.6	88.4	91.6	96.3	98.6	102.4	100.9	103.8	95.3		0.556632	1.07874		0.564552	1.08853
Q920E5	Farnesyl pyrophosphate synthase	96.4	88.2	83.3	93.4	96.8	98.8	96	94	95.7		0.576464	1.07876		0.668686	1.06644
Q9Z1T1	AP-3 complex subunit beta-1	93.2	101.1	85	97	116.5	87.8	122.3	101	93.2		0.757422	1.07877		0.598241	1.13319
Q91YR9	Prostaglandin reductase 1	93.9	80.3	89.8	92.1	92.7	100	92.3	102.2	93.5		0.602368	1.07879		0.610154	1.09091
P26638	Serine--tRNA ligase, cytoplasmic	102.6	95.3	106.6	109	105	114.5	97.2	119.9	121		0.5751	1.07882		0.614703	1.11034
Q8C0E2	Vacuolar protein sorting-associated protein 26B	87.1	105.9	88.8	111.6	102.9	89.6	105.4	87.4	99.7		0.719011	1.07913		0.866529	1.03797
Q923D2	Flavin reductase (NADPH)	96.6	83.7	97.7	96.4	90.1	113.6	94.4	100.6	89.1		0.716523	1.0795		0.913477	1.02194
O54984	ATPase Asna1	95.7	81.9	92.7	94.9	102.3	94.6	96.1	94.9	103.9		0.60006	1.07954		0.602515	1.09101
Q02053	Ubiquitin-like modifier-activating enzyme 1	99.8	86.4	97.7	106	98.4	102.1	95.4	100.8	100.5		0.582114	1.07961		0.795357	1.04509
Q9Z1Z2	Serine-threonine kinase receptor-associated protein	90.7	98.4	97.7	102.9	102.7	104.1	95.2	92.5	112.1		0.544929	1.07985		0.831165	1.04533
Q9D662	Protein transport protein Sec23B	88.7	70	85.5	94.1	81.6	88	84.7	81.9	99.5		0.688123	1.07985		0.701105	1.08968
Q9Z1G3	V-type proton ATPase subunit C 1	106.8	128.1	125.1	144.9	135	109	89.2	120.2	91.9		0.761776	1.08028		0.452466	0.836944
P54761	Ephrin type-B receptor 4	102.9	56.1	102.5	87.2	108.7	86.6	72.7	76.5	93.9		0.815427	1.08031		0.945348	0.929637
Q8JZQ9	Eukaryotic translation initiation factor 3 subunit B	93.7	97.2	91.3	97.2	106.3	101.4	97.3	104.1	99.5		0.560343	1.08044		0.648482	1.06627
B2RY56	RNA-binding protein 25	98	87.9	71	93	100.4	84.2	89.2	91.9	89.7		0.729398	1.08058		0.807885	1.05411
Q8BHG1	Nardilysin	100.7	81.3	100.4	96.3	106.1	102.8	99.5	93.9	96.3		0.648812	1.08074		0.888108	1.02585
Q8BP47	Asparagine--tRNA ligase, cytoplasmic	97.2	94.7	101.2	101	106.7	109.1	94.8	98.4	103.8		0.551458	1.08086		0.946904	1.01331
P30681	High mobility group protein B2	102.5	86.7	95.5	108.6	93.9	105.3	105.6	102	98.3		0.632202	1.08114		0.655919	1.07446
P22907	Porphobilinogen deaminase	118	138.1	152.7	136.5	162.5	143.1	127.2	150.2	139		0.704191	1.08146		0.939041	1.01859
O70456	14-3-3 protein sigma	84.1	93.4	98.6	86.3	102.1	110.2	134.5	120.6	136.8		0.716523	1.08149		0.0342953	1.41941
P47911	60S ribosomal protein L6	82.7	99.9	87.2	104.4	94.6	92.8	107.3	101.9	107.7		0.63022	1.08154		0.308813	1.17457
P50516	V-type proton ATPase catalytic subunit A	85.4	92.9	85	97	96.1	91.7	88.1	101.5	94.6		0.553214	1.08166		0.644366	1.07938
P63330	Serine/threonine-protein phosphatase 2A catalytic subunit alpha isoform	105.4	93.2	110.9	94.3	131.3	109.2	99.9	103.4	95.6		0.780845	1.08174		0.856029	0.965751
Q6A026	Sister chromatid cohesion protein PDS5 homolog A	79.4	119.1	108.7	106.4	115.6	110.4	102.2	96.3	105.5		0.736812	1.08203		0.989777	0.989583
Q8R1F1	Niban-like protein 1	89.9	89.4	91.3	101.8	94.2	96.8	88.8	99.3	100.1		0.543083	1.08204		0.682161	1.06504
Q60902	Epidermal growth factor receptor substrate 15-like 1	91.9	84.6	82.1	97.5	97.6	84.8	94.1	96.7	89.4		0.613692	1.08237		0.602515	1.08353
Q5FWK3	Rho GTPase-activating protein 1	99.6	110.7	105.2	116.2	106.8	118.5	90.8	107.4	102.8		0.5751	1.08241		0.799661	0.954041
P62196	26S proteasome regulatory subunit 8	89.7	93.2	86.3	90.1	92.8	108.5	99.9	104.5	104.3		0.631097	1.08247		0.293584	1.14673
P11983	T-complex protein 1 subunit alpha	98.7	91.2	92.3	104.9	97.2	103.4	96.1	102.4	107.5		0.553214	1.08257		0.602515	1.08434
O35516	Neurogenic locus notch homolog protein 2	73.8	100.5	101.3	86.9	130.2	81.3	98.3	127.4	84.6		0.865424	1.08273		0.732878	1.12591
Q9R1T2	SUMO-activating enzyme subunit 1	95.6	96.6	82.1	104.7	96.7	95.6	107.3	92.7	89		0.602368	1.08276		0.8138	1.05359
P16858	Glyceraldehyde-3-phosphate dehydrogenase	103.8	81.4	104.6	112.2	98.3	103.4	93.9	119.7	111.5		0.686444	1.08316		0.641283	1.12181
P60710	Actin, cytoplasmic 1	99.5	98.8	100.5	111.5	105.5	106.8	96.6	107.9	109.6		0.520989	1.08367		0.766441	1.0512
Q8R016	Bleomycin hydrolase	101.3	92.4	100.3	104.2	106.8	107.6	109.4	103.1	103.2		0.543867	1.08367		0.627905	1.07381
P56480	ATP synthase subunit beta, mitochondrial	88.8	97.6	97.6	105.4	108.4	94	128.2	129.2	108.4		0.589568	1.0838		0.120552	1.28803
O08800	Serpin B8	93.2	77.3	98.2	91.6	94.6	105.1	88.6	102.8	90		0.664072	1.08411		0.8279	1.04726
P63087	Serine/threonine-protein phosphatase PP1-gamma catalytic subunit	128	127	122.4	145.6	136.7	127	133.8	149.7	126.8		0.573244	1.08453		0.61748	1.08718
Q91YP2	Neurolysin, mitochondrial	89.2	90.3	92.3	99.3	93.7	101.8	117.6	107.2	93.3		0.537131	1.08462		0.377309	1.17035
Q6P4T2	U5 small nuclear ribonucleoprotein 200 kDa helicase	82.8	96.9	95.6	95.4	101	102.2	100.7	102.5	98.7		0.576464	1.08463		0.566685	1.09662
P60840	Alpha-endosulfine	75	88	89.8	87.1	103.1	84	86.9	91.8	73.7		0.688123	1.08465		0.989777	0.998418
Q9D7I0	Protein shisa-5	97.2	96.4	74.1	87.4	113.7	89.3	90.6	90.2	83.8		0.775182	1.0848		0.98853	0.98842
Q9JKB3	Y-box-binding protein 3	88.3	108.8	70.3	94.5	87.7	108	103.7	81.6	95.4		0.759598	1.08527		0.856029	1.04974
P39749	Flap endonuclease 1	96.8	92.3	99.4	97.7	109.2	106.2	99.3	102	102.4		0.561635	1.08527		0.713913	1.05269
P25444	40S ribosomal protein S2	88.1	93.3	91.7	102.5	91.2	102.7	100.6	98.8	111.3		0.573244	1.08532		0.372639	1.13768
Q9ET01	Glycogen phosphorylase, liver form	102.9	83.2	89.1	99.8	90.2	108.7	102	109.3	103.5		0.665565	1.08539		0.428537	1.1439
P38647	Stress-70 protein, mitochondrial	90.7	94.9	88.3	90.1	126.6	80.7	101.2	126	93.7		0.843289	1.0858		0.487502	1.1716
P26041	Moesin	102.4	87.4	96.4	106.3	97.1	107.4	97.4	108.3	98.6		0.57708	1.08595		0.721538	1.06324
Q9EST5	Acidic leucine-rich nuclear phosphoprotein 32 family member B	96.1	85.3	91.5	96.7	99.9	99.8	104.5	102.5	97.7		0.543867	1.08611		0.452466	1.11653
P28271	Cytoplasmic aconitate hydratase	98.2	97.2	92	97.7	105.9	108.7	102.5	100	100.9		0.547649	1.08664		0.689049	1.05567
Q8BGD9	Eukaryotic translation initiation factor 4B	94.6	91.2	92.4	101.7	95.6	105.1	96.3	102.4	96.5		0.535036	1.08699		0.668227	1.06111
P61202	COP9 signalosome complex subunit 2	98.7	89.3	97.7	106.9	99.3	104.4	93.4	98.2	104.3		0.544929	1.08715		0.831404	1.0357
P05063	Fructose-bisphosphate aldolase C	81.4	96	98.7	87.7	129.9	82.6	86.2	112.1	91.6		0.854492	1.08729		0.856029	1.04998
Q8BX70	Vacuolar protein sorting-associated protein 13C	101.2	96.4	99	103.1	120.7	98.7	103.4	98.8	97.1		0.617886	1.08732		0.965899	1.0091
P21107	Tropomyosin alpha-3 chain	97.1	94	83.8	103.1	92.8	103.1	106.6	105	97.2		0.576464	1.08767		0.468749	1.12332
P48193	Protein 4.1	98.9	107.6	97.2	119.4	106	105	106.3	94.6	107.2		0.5751	1.08792		0.95067	1.01449
Q5SSL4	Active breakpoint cluster region-related protein	100.1	94.9	97.2	113.4	96.2	108.4	90	106.3	106.6		0.5751	1.0883		0.856029	1.03662
P49722	Proteasome subunit alpha type-2	100	92.5	90.1	102.9	101.8	102.9	101.4	101.2	100.4		0.521639	1.08846		0.622533	1.07219
Q99MR6	Serrate RNA effector molecule homolog	82.3	100.9	74.7	89.7	95.9	95.2	107.1	97.2	107.8		0.645981	1.08879		0.354424	1.21016
O70591	Prefoldin subunit 2	107.5	85	94.7	103.3	98.5	111	99	102.1	99.5		0.617886	1.08914		0.810156	1.04666
P51855	Glutathione synthetase	103.1	106.6	94.3	109.1	113.9	108.1	107.1	93.6	110.8		0.543867	1.08914		0.915708	1.02467
P26443	Glutamate dehydrogenase 1, mitochondrial	87.4	92.8	90.4	92.7	109.1	93	128.8	117.4	96.4		0.578993	1.08943		0.23608	1.26608
O35448	Lysosomal thioesterase PPT2	96	103.5	98.8	101.1	122.2	101.7	113.1	107	112.2		0.617886	1.08951		0.422509	1.11398
O55029	Coatomer subunit beta'	95.3	92.6	90.2	98.6	103.6	100.8	94.1	102.9	101.8		0.490236	1.08954		0.622533	1.07443
Q9D1E6	Tubulin-folding cofactor B	73.5	82.4	74.9	93.8	81.9	75.8	90.7	83.3	88.1		0.63022	1.08969		0.377309	1.13562
Q9CXW4	60S ribosomal protein L11	88.5	98.5	91.7	106	96.6	101.1	96.8	93.4	104.9		0.544929	1.0897		0.729314	1.05884
P51410	60S ribosomal protein L9	84.9	103.2	93.6	115.6	93.9	97.5	102.3	104.9	128.4		0.664072	1.08981		0.401133	1.19134
P60843	Eukaryotic initiation factor 4A-I	110.3	91.7	101.5	114.9	109.4	106.5	96.4	103.1	116.1		0.573932	1.08995		0.856029	1.03987
P29595	NEDD8	106.7	86	101.3	91.8	112.7	116	97.3	104	104.9		0.704191	1.09014		0.8269	1.0415
P56399	Ubiquitin carboxyl-terminal hydrolase 5	96.2	83.9	90.9	100.4	94	101.1	81.3	98.3	101.4		0.547649	1.09041		0.880061	1.0369
P46425	Glutathione S-transferase P 2	135.4	125	145.3	126.1	155	161.4	132.1	121.1	141.4		0.686444	1.09071		0.888151	0.97264
P14206	40S ribosomal protein SA	91.3	102.9	96.8	115.2	101.9	100.4	98.6	101.6	111.1		0.5751	1.09107		0.677563	1.06976
P99029	Peroxiredoxin-5, mitochondrial	110.7	82.7	115	119.4	97.5	119.6	98.9	117.2	113.9		0.732563	1.09112		0.788416	1.07004
Q9Z1D1	Eukaryotic translation initiation factor 3 subunit G	93.2	98.7	90.6	101.9	104.9	101.5	101.2	99.2	107.9		0.497752	1.09133		0.561659	1.09133
P61164	Alpha-centractin	114.7	92.4	104.9	109.2	121	110.4	91.3	109.4	104.8		0.592962	1.09167		0.942437	0.979167
P50396	Rab GDP dissociation inhibitor alpha	96.1	81.1	85.7	100.1	90.7	96.2	91.8	86.4	85.4		0.573932	1.09167		0.983424	1.00266
Q9QZD9	Eukaryotic translation initiation factor 3 subunit I	90.3	108.3	94.4	92.1	114.5	113.3	108.7	109.1	100.1		0.673353	1.09181		0.634461	1.08498
Q62465	Synaptic vesicle membrane protein VAT-1 homolog	90.6	88	99.1	97.2	105.2	100.9	102.9	100.4	102.8		0.543083	1.09219		0.509424	1.10227
Q8K157	Aldose 1-epimerase	100.6	96.8	92.6	100.5	108.6	107.8	101.6	105.3	111.3		0.520654	1.09276		0.527815	1.09724
P23116	Eukaryotic translation initiation factor 3 subunit A	88.9	95.9	89.7	98	103.8	98.3	101.4	95.9	99.4		0.498529	1.09326		0.588611	1.08087
O35593	26S proteasome non-ATPase regulatory subunit 14	113.2	113.5	110.3	113.8	134.9	119.8	114	106.8	105.4		0.571584	1.09347		0.8269	0.967953
Q99PT1	Rho GDP-dissociation inhibitor 1	99.9	85.1	97.1	103.7	94.8	110	89.8	100.4	101.6		0.578321	1.09358		0.856029	1.03438
Q9EPL2	Calsyntenin-1	87.7	79.3	106.1	81.5	108.2	109	89.4	102.2	104.2		0.757552	1.09374		0.714761	1.08312
Q9CYZ2	Tumor protein D54	96.2	100.4	95.2	110.5	110.1	98.6	93.8	103.3	102.2		0.540516	1.0939		0.878728	1.0257
P62821	Ras-related protein Rab-1A	103.7	98.6	104	117.3	114.3	103.5	82.5	109.9	96.8		0.543083	1.09403		0.774921	0.944172
Q9D8E6	60S ribosomal protein L4	87.6	102.3	91.8	105.9	102.1	100.2	111.6	99.8	118		0.543867	1.09407		0.366322	1.16933
Q3U1J4	DNA damage-binding protein 1	93.6	98.3	89.9	98.6	110.9	98.9	108.9	99	99.7		0.544929	1.09439		0.566685	1.09155
Q9CPU0	Lactoylglutathione lyase	104.3	91.9	101.3	103.7	103.4	118.5	112.1	111.7	112.6		0.573932	1.09445		0.377309	1.13076
P29391	Ferritin light chain 1	87.3	103.8	85.3	93.5	118.8	90.3	122.8	120.7	103.5		0.716523	1.09479		0.219073	1.25543
P61358	60S ribosomal protein L27	93.2	102.1	90	108.1	101.9	102.4	106.9	100.1	113.7		0.526159	1.09499		0.468749	1.12408
Q8BMA6	Signal recognition particle subunit SRP68	84.3	71.7	79.8	87	115.3	55.9	76.4	79.6	86.7		0.912658	1.095		0.878728	1.02926
Q61152	Tyrosine-protein phosphatase non-receptor type 18	92.2	76.8	68.9	83	94.6	82.9	93.2	88.8	74.8		0.645981	1.095		0.765856	1.07945
Q61087	Laminin subunit beta-3	91.5	93.5	87.6	98.4	96	104.1	82.2	97.4	94.3		0.490236	1.09501		0.989402	1.00477
Q9JJU8	SH3 domain-binding glutamic acid-rich-like protein	104.2	86.9	97.5	108.5	96.4	111.2	104.9	109.2	102		0.578993	1.09529		0.588611	1.09529
Q9D115	Zinc finger protein 706	73.4	78.9	86.7	82.1	94.2	85.5	94.7	80.8	77.5		0.5751	1.0954		0.799774	1.05858
Q60676	Serine/threonine-protein phosphatase 5	99.4	69.8	96.2	118.8	78	94	84.4	74.4	96		0.815427	1.0957		0.924368	0.96006
P0DOV2	Interferon-activable protein 204	92.4	99.7	98.3	121.2	97.8	99.2	115.1	128.5	93.7		0.617886	1.09573		0.527815	1.1615
P62911	60S ribosomal protein L32	80.5	95.2	84.3	98.6	102	84.3	113.6	92.5	102		0.616009	1.09577		0.366322	1.185
Q61881	DNA replication licensing factor MCM7	95.1	99.4	99.7	111.1	107.2	104.4	111.3	108.4	112.6		0.472855	1.09687		0.344929	1.1295
P24472	Glutathione S-transferase A4	107.1	100.6	106.6	96	126.8	122	74.5	62.4	76.1		0.674291	1.09704		0.0248264	0.677696
Q61210	Rho guanine nucleotide exchange factor 1	89.4	85.6	89.4	99.7	92.8	97.6	90	97.8	98.1		0.476528	1.0972		0.598241	1.08132
P28063	Proteasome subunit beta type-8	92.2	91.8	87.6	104.7	97.7	95.8	104.2	110.2	96.8		0.489601	1.09794		0.353438	1.1458
Q9CPY7	Cytosol aminopeptidase	96.9	87	87.7	93.8	101.6	102.9	99	98.2	102		0.526159	1.09831		0.509495	1.10162
P47753	F-actin-capping protein subunit alpha-1	101.4	102	103.7	110.9	112.3	114.1	101.5	109.3	111		0.462128	1.09834		0.763055	1.04787
O35638	Cohesin subunit SA-2	78.1	94	91.7	101.6	104.3	83.9	94.1	96.1	84.5		0.643598	1.09856		0.831404	1.04132
Q80TM9	Nischarin	62.8	101.5	93.2	98.8	103.2	80.9	123.3	83.7	107.8		0.757842	1.09864		0.588611	1.22252
P42208	Septin-2	102	87.8	104	108.7	102.4	111.8	94.4	102	107.6		0.553214	1.09905		0.856029	1.03472
P56812	Programmed cell death protein 5	96.7	80.8	83.8	97	88.7	101.5	92.3	98.6	101.6		0.573932	1.09912		0.515208	1.1194
Q61166	Microtubule-associated protein RP/EB family member 1	96.6	91.3	94.5	110.1	91.7	108.6	94.6	101.5	110.1		0.573932	1.09915		0.616824	1.08428
Q9Z1Z0	General vesicular transport factor p115	93	100	97.2	105.9	103.2	110	103.3	105	104.4		0.471436	1.09959		0.588611	1.07753
P51150	Ras-related protein Rab-7a	80.1	91.8	87.9	108.8	88	88.9	93.3	100.9	93.5		0.617886	1.09969		0.51951	1.10739
Q6P1B1	Xaa-Pro aminopeptidase 1	104.6	90.3	106.8	105.6	114	112.2	104.2	114.4	107.4		0.546684	1.09977		0.648482	1.08054
O08553	Dihydropyrimidinase-related protein 2	94.6	83.3	98.7	98.3	98.4	107.5	88.4	97.6	104		0.551458	1.09978		0.816093	1.04845
Q9Z1R2	Large proline-rich protein BAG6	104	91.9	88.3	121.9	88	102.7	87.8	83.6	71.5		0.712703	1.09993		0.401133	0.85468
Q8K4Z3	NAD(P)H-hydrate epimerase	137.7	130.2	143.2	168.6	140.8	142.8	194.2	167.7	142.8		0.5751	1.09998		0.346663	1.22768
Q8QZY1	Eukaryotic translation initiation factor 3 subunit L	104.1	101.1	98.8	111.9	107.3	115.2	101.7	104.5	109.4		0.471346	1.1		0.812412	1.03816
Q9D1R9	60S ribosomal protein L34	74.9	106.4	91.7	100.5	98.8	101.1	106.8	101.4	106.9		0.625281	1.10037		0.51951	1.15421
Q3TW96	UDP-N-acetylhexosamine pyrophosphorylase-like protein 1	100.3	87.8	95.3	107.2	92.4	112.3	84.6	100.2	100		0.577045	1.10056		0.98853	1.00494
Q09014	Neutrophil cytosol factor 1	102.3	89.2	82.2	117.9	88.2	95.2	89.4	93	90.5		0.701234	1.10084		0.992566	0.997077
B2RQC6	CAD protein	87.3	113.1	84.2	101.3	112.7	99.4	115.1	103.7	121		0.631097	1.10119		0.41749	1.19396
P51125	Calpastatin	91.7	88	94	107.8	97.1	96.5	96.3	104.1	96.9		0.5039	1.10121		0.566685	1.08623
P54227	Stathmin	102.8	94.9	95.2	105.7	105.9	111.2	100	110.2	106.2		0.471436	1.10208		0.611945	1.08023
Q9D8U8	Sorting nexin-5	89.5	85.8	86.9	107.8	86.3	95.2	88.1	107.7	98.4		0.573932	1.10336		0.51951	1.12204
O55128	Histone deacetylase complex subunit SAP18	75.3	74.8	82	78.8	89	88.5	83.5	83.4	84.9		0.520989	1.10427		0.566685	1.08488
P62855	40S ribosomal protein S26	86.7	86.2	88.6	96.7	91.3	100.8	102.4	99.5	107		0.469953	1.1044		0.169128	1.18126
Q6R891	Neurabin-2	81.7	90.9	89.6	95.3	98.9	95.4	82.3	98	78.9		0.471436	1.1045		0.959227	0.988558
Q64339	Ubiquitin-like protein ISG15	110.5	100.5	100.8	102.7	126.6	115.2	88.9	113.2	98.6		0.573932	1.10487		0.852887	0.9644
Q9ERK4	Exportin-2	97.3	89.4	94.4	98.7	109	102.9	81.1	85.5	96.4		0.478193	1.10494		0.685061	0.93561
P46460	Vesicle-fusing ATPase	80.7	92.1	87.1	101.1	93.4	92.7	85.9	99.4	103.4		0.503167	1.10504		0.581593	1.11081
O70194	Eukaryotic translation initiation factor 3 subunit D	98.4	94.9	88.2	104.7	108.8	97.6	101.1	92.2	100.5		0.496742	1.10515		0.803209	1.04369
P30416	Peptidyl-prolyl cis-trans isomerase FKBP4	101.2	81.7	97	105.4	100.8	103.2	110.7	111.4	98.7		0.547649	1.10539		0.468749	1.14612
Q9DBP5	UMP-CMP kinase	102.3	77.9	95.6	103.3	91.8	109.8	92	106	101.2		0.617886	1.10551		0.697893	1.08484
Q91YP3	Deoxyribose-phosphate aldolase	98.9	94.7	89.1	111.1	92.1	109.4	124.6	84	101.5		0.573244	1.10577		0.774921	1.09692
Q80TY0	Formin-binding protein 1	108.4	88.9	111.7	115.3	99.8	126.6	115.6	135.7	137.3		0.638065	1.10583		0.246269	1.25761
Q80Z19	Mucin-2 (Fragments)	104.3	115.4	119.1	113.2	107.5	154	97.1	115.5	129.8		0.736812	1.10596		0.98853	1.01063
Q9D2V7	Coronin-7	83.1	82.6	87.9	93.9	87.8	98.8	88.6	91.4	82.7		0.480407	1.10607		0.82717	1.03588
P56546	C-terminal-binding protein 2	86.1	96.6	94.3	109.4	108.1	88.9	94	108.3	110.5		0.578321	1.10614		0.497405	1.12924
Q9D6N1	Carbonic anhydrase 13	105.9	87.8	103	103.7	109.5	115	102.5	122.9	116.6		0.547649	1.10617		0.468749	1.15268
Q3THE2	Myosin regulatory light chain 12B	97.5	99	90.3	111.7	103.3	102.4	92.6	97.7	108.4		0.476528	1.10669		0.82738	1.04149
P26039	Talin-1	99.6	86.9	96.2	107	99.8	106.2	95.7	108.4	104.5		0.490236	1.10718		0.605161	1.09162
P11404	Fatty acid-binding protein, heart	99.6	86.8	97	103	97.5	113.3	92.5	94	112.1		0.543867	1.10727		0.8138	1.05363
Q9CR41	Huntingtin-interacting protein K	105.1	89.9	111.3	116.6	121.2	101.4	124.5	136.1	119.7		0.578993	1.10741		0.212293	1.24159
P31786	Acyl-CoA-binding protein	100.2	70.1	90.9	101.6	85.5	102.2	82.2	106.1	98.4		0.665565	1.10758		0.732878	1.09763
Q68FD5	Clathrin heavy chain 1	89.7	100.9	91.7	110.3	101.5	100.9	99.4	109.5	103.9		0.490236	1.10769		0.513081	1.10804
Q99KJ8	Dynactin subunit 2	68.4	71.8	64.4	83.2	66.1	77.4	65.7	82.3	84.9		0.576464	1.10802		0.564552	1.13832
Q8CIE6	Coatomer subunit alpha	99	91.4	87.1	102.2	104.5	100.8	95.2	98.5	102.8		0.471346	1.10811		0.665642	1.06847
P12367	cAMP-dependent protein kinase type II-alpha regulatory subunit	94.5	107.9	99.3	112.8	114	107.6	129.3	122.1	105.6		0.476528	1.10839		0.354424	1.18329
Q64152	Transcription factor BTF3	87	95.6	92.2	108.1	103.5	93	97.4	118.9	126.7		0.520654	1.10844		0.246914	1.24818
Q00519	Xanthine dehydrogenase/oxidase	93.7	87.5	95.8	104	98.3	104.8	96.3	112.8	99.2		0.463761	1.10866		0.527815	1.113
Q9JIF7	Coatomer subunit beta	88.6	93	94.1	98.5	104.4	102.8	88.1	102	100.8		0.443601	1.10881		0.766441	1.05513
O35381	Acidic leucine-rich nuclear phosphoprotein 32 family member A	92.7	74.2	92.9	100.6	89.4	98.1	88.6	95	92.6		0.5751	1.10893		0.74875	1.06313
Q9ES52	Phosphatidylinositol 3,4,5-trisphosphate 5-phosphatase 1	99.2	90.9	94.5	110.5	99.6	105.6	102.2	108	109.6		0.471436	1.10928		0.390083	1.12368
Q61024	Asparagine synthetase [glutamine-hydrolyzing]	96.8	83.4	99.7	101.6	107.1	101.8	95.2	101.3	90		0.520654	1.10932		0.908942	1.02358
Q8BP92	Reticulocalbin-2	86.7	98.8	77.7	98.5	97.4	96.2	92.2	103.8	84.9		0.543867	1.1098		0.774921	1.06725
Q8BGB7	Enolase-phosphatase E1	95.1	81.1	91.5	102	102.4	92.7	116.6	94.1	92.3		0.520989	1.10982		0.581593	1.13186
Q61598	Rab GDP dissociation inhibitor beta	98.2	82.3	98.1	101.6	92.7	114.9	93.1	103.9	100.9		0.584452	1.10983		0.712318	1.06927
Q8K2T1	NmrA-like family domain-containing protein 1	99.3	94.2	105.5	98.1	120.3	113.6	109.7	104.6	103.7		0.561635	1.11037		0.677563	1.06355
Q6NZJ6	Eukaryotic translation initiation factor 4 gamma 1	100.5	105.6	82.9	103.9	104.9	112.2	79.7	94.3	106.6		0.561635	1.11073		0.919774	0.970934
P70670	Nascent polypeptide-associated complex subunit alpha, muscle-specific form	87.3	92.7	91.1	100.4	99.5	101.4	97	103.9	105.5		0.411739	1.1114		0.366322	1.13021
Q8K1X4	Nck-associated protein 1-like	93.1	83.4	101.7	115.4	95.9	97.9	90.6	105.3	105.8		0.5751	1.11143		0.678216	1.08447
Q9QZ08	N-acetyl-D-glucosamine kinase	94.2	89.7	89.5	99.4	103	101.5	85.1	88.6	95.2		0.413031	1.11156		0.924368	0.983541
P08122	Collagen alpha-2(IV) chain	102.3	95.2	106.3	101.2	120.1	116.4	98.6	92.4	95.4		0.543083	1.11159		0.699124	0.942725
P10126	Elongation factor 1-alpha 1	103.3	85.8	107.5	120	94.5	115.2	90.3	115.5	110.2		0.625694	1.1116		0.8138	1.06541
Q3UW53	Protein Niban	96.6	90	87.4	108	94.9	101.7	93.3	102.3	99		0.489308	1.11168		0.630132	1.07518
Q8BL66	Early endosome antigen 1	89.9	97.3	84	110.4	100.3	90.9	102.9	105.1	99.3		0.55487	1.11209		0.390083	1.13311
P18760	Cofilin-1	96.2	78.2	100.9	112.3	85.5	108.5	90.7	115.4	104.8		0.667493	1.1126		0.612002	1.12931
Q8CGC7	Bifunctional glutamate/proline--tRNA ligase	82.7	91.8	87.4	105.4	93	93	88.3	99.3	92.2		0.490236	1.11264		0.677563	1.06835
P97461	40S ribosomal protein S5	90.2	91.1	86.3	102.9	104	90.9	90.5	103.3	104.7		0.480407	1.11286		0.509424	1.11547
P62334	26S proteasome regulatory subunit 10B	92.8	90.4	99.5	101.3	110.4	103.1	98.4	97	106.5		0.463092	1.11355		0.66644	1.06792
O88685	26S proteasome regulatory subunit 6A	84.6	90.9	83.4	98.9	89.7	99.7	86.6	98	103.3		0.471436	1.11356		0.552752	1.11201
P42567	Epidermal growth factor receptor substrate 15	96	108.4	99.2	117.3	111.8	109	103.1	99.7	108.4		0.465595	1.11364		0.880061	1.02503
O09172	Glutamate--cysteine ligase regulatory subunit	98	92	99.5	102.2	108.5	111.7	104.7	103.4	104.3		0.4588	1.11364		0.588611	1.0791
Q9JII6	Alcohol dehydrogenase [NADP(+)]	98	82.1	96.2	104.9	97.8	105.1	101.7	105	96.4		0.512482	1.11401		0.598217	1.097
P62908	40S ribosomal protein S3	96.6	100.3	89.4	111.8	104.6	102.6	103.8	107.8	110		0.466624	1.11422		0.405776	1.1233
Q9Z2N8	Actin-like protein 6A	131	122.3	123.9	151.5	135.1	133.8	154.2	138.5	136.5		0.471436	1.11453		0.377309	1.13786
Q8VCT3	Aminopeptidase B	103.8	89	92.1	104.2	100.2	113.2	103.1	104.6	100.5		0.507326	1.11478		0.614276	1.08178
O55023	Inositol monophosphatase 1	99.3	95.5	95.2	97.7	104.7	120.9	102	98.8	110.2		0.543867	1.11483		0.641283	1.07241
P37889	Fibulin-2	91.2	98	93.3	97.5	110.5	107	98.1	98.7	99.2		0.469953	1.11504		0.732878	1.04779
P62918	60S ribosomal protein L8	80	107.1	86.5	112.1	97.6	95.4	103.3	93.6	113.9		0.592962	1.11513		0.588611	1.13596
Q60854	Serpin B6	95	82.9	101.6	103.3	94.8	113.6	94.3	102.2	103.6		0.568015	1.11521		0.685061	1.0737
Q91YI4	Beta-arrestin-2	97	97.9	83.8	115.3	99.1	96.5	72.5	108.7	97.1		0.55487	1.11554		0.976238	0.998565
P23492	Purine nucleoside phosphorylase	107.7	90.3	107.3	106.2	117.9	116.5	108.3	115.4	104.3		0.526159	1.11562		0.682161	1.07435
Q8K4I3	Rho guanine nucleotide exchange factor 6	86.1	100.1	96.6	116.5	96.3	102.7	99.1	94.9	107.2		0.547649	1.11563		0.713913	1.06506
Q9CQC6	Basic leucine zipper and W2 domain-containing protein 1	96.2	85.7	80.4	96.5	99.4	96.8	88.1	92.3	98.4		0.478193	1.1159		0.73131	1.06291
Q6NSR8	Probable aminopeptidase NPEPL1	103.4	89.6	90	105	101.1	109.7	100.2	101.2	92.4		0.478193	1.1159		0.8279	1.03816
O88544	COP9 signalosome complex subunit 4	93.1	92.9	90.3	88.9	120.6	98.9	88.9	88.6	87.4		0.608506	1.11618		0.766441	0.95874
P41105	60S ribosomal protein L28	85.6	102.3	93.2	112	111.4	90.4	109.2	96.2	119.7		0.576464	1.11633		0.471298	1.15653
Q60710	Deoxynucleoside triphosphate triphosphohydrolase SAMHD1	100.4	84.7	102.6	114.6	99.1	107.5	84.6	101.8	97.4		0.543867	1.11644		0.965899	0.986444
Q8JZV7	N-acetylglucosamine-6-phosphate deacetylase	96.7	70.6	77.7	74	105.7	93.9	73.8	98.1	104.4		0.716523	1.11673		0.700217	1.12776
P02463	Collagen alpha-1(IV) chain	102.3	81.9	89.5	96.4	105	104.3	93.5	89	84		0.528522	1.11692		0.919774	0.973694
Q78ZA7	Nucleosome assembly protein 1-like 4	93.8	84.8	93.2	111.7	89.5	102.4	95.3	99.5	95.4		0.551458	1.117		0.653723	1.0677
Q63844	Mitogen-activated protein kinase 3	88.3	102.7	93.9	103.1	101.8	113.4	90.5	100.6	95.5		0.489601	1.11723		0.978668	1.00597
Q810B6	Rabankyrin-5	94.2	86.8	96.4	106.3	102.3	101.4	94.4	100.1	105.1		0.435767	1.11752		0.622533	1.08003
Q80UG5	Septin-9	110.8	111.2	102.1	117	117	128.2	125	117	122.3		0.463016	1.11756		0.390083	1.12404
Q9CR16	Peptidyl-prolyl cis-trans isomerase D	100.9	85.6	93.1	103.3	105	104.3	101.9	93.6	108.9		0.465595	1.11803		0.636155	1.0887
P62748	Hippocalcin-like protein 1	98.2	93.2	89.7	112.2	100.8	101.4	98.4	109.5	106.3		0.463092	1.11846		0.457756	1.11775
P97355	Spermine synthase	99.1	90.8	103.7	111.9	98.6	117.9	98.2	98.9	103.1		0.526159	1.11853		0.896468	1.02248
Q9JHU9	Inositol-3-phosphate synthase 1	94.7	92	89	101.8	104.3	102.4	96.2	99.3	108.6		0.387203	1.11897		0.521186	1.10301
P14148	60S ribosomal protein L7	82.9	107.8	79.1	103.6	97	101.3	103.1	96.6	111.6		0.573932	1.11898		0.527815	1.15382
Q64345	Interferon-induced protein with tetratricopeptide repeats 3	126.9	81.4	117.5	119.7	113.7	131.2	92.9	107.8	92.4		0.656468	1.11909		0.787122	0.899632
Q99L45	Eukaryotic translation initiation factor 2 subunit 2	89.9	83.6	100.7	100.3	101.1	105.6	99.7	89.5	111.2		0.476528	1.11962		0.660313	1.09555
P70349	Histidine triad nucleotide-binding protein 1	81.2	79.8	93	96.6	90.4	97.5	91.8	102.5	110.2		0.471436	1.12008		0.306688	1.19882
Q9D1A2	Cytosolic non-specific dipeptidase	98.9	85.6	99.9	112.3	95.2	111.3	100.7	113.8	103.1		0.543083	1.12096		0.527815	1.11674
P97369	Neutrophil cytosol factor 4	98.9	83.3	91.9	116.9	86.4	104	84	101.6	101.6		0.614192	1.12112		0.831404	1.04779
Q61171	Peroxiredoxin-2	101.6	86	105	105.7	99.3	123.1	92.8	99.4	110.6		0.573932	1.12133		0.876091	1.03486
O54962	Barrier-to-autointegration factor	71.4	85.7	86.1	82.7	97	93.1	114.2	87.3	113.1		0.543867	1.12171		0.246914	1.29359
Q4VAA2	Protein CDV3	103.2	94.6	102.9	113.8	112.6	110.9	104.2	103.3	93.7		0.397897	1.12172		0.990293	1.00166
Q61768	Kinesin-1 heavy chain	85.7	79.9	86.6	97.2	86.8	98.9	87.7	84.2	86.2		0.465595	1.12173		0.880061	1.02339
Q9CPX6	Ubiquitin-like-conjugating enzyme ATG3	94.4	105.8	108.8	112.2	123.8	110.7	113.7	118.2	131.1		0.476528	1.12201		0.327923	1.17476
O70251	Elongation factor 1-beta	94	86.5	90.2	97.7	98.3	107.8	98.5	99.6	109.2		0.437538	1.12228		0.377309	1.13521
Q9DBE0	Cysteine sulfinic acid decarboxylase	86.5	90.4	102.3	102.2	89.9	121.4	117.4	95	90.9		0.606035	1.12285		0.731541	1.08632
Q9WUM3	Coronin-1B O	111.3	96.7	102.5	134.1	108	106.6	96.4	111.4	97.1		0.573932	1.12303		0.93823	0.981965
Q7TMB8	Cytoplasmic FMR1-interacting protein 1	93.6	103.5	101.6	109	118.2	108.3	102.9	125.7	102.8		0.437538	1.1232		0.610154	1.10947
O55131	Septin-7	89.5	90.4	87.7	105.2	101.3	94.1	91	95.5	84.8		0.413031	1.12332		0.948597	1.01383
Q8BML9	Glutamine--tRNA ligase	122.3	97.4	112.6	117.8	130.5	125.1	130.4	113.7	123.7		0.520654	1.12368		0.602515	1.10683
G5E870	E3 ubiquitin-protein ligase TRIP12	119.6	114.9	92.3	135.2	122.9	109.2	130.8	121.6	127.7		0.577045	1.12393		0.427301	1.1631
P62874	Guanine nucleotide-binding protein G(I)/G(S)/G(T) subunit beta-1	101.9	105.6	100.6	115.4	124.5	106.5	91.1	118.7	97.5		0.463092	1.12431		0.978668	0.997403
Q9QXT0	Protein canopy homolog 2	107.2	98.1	75.3	92.5	115.5	107.6	70.6	80.8	102.5		0.623281	1.12473		0.767192	0.904847
Q6IRU2	Tropomyosin alpha-4 chain	99.1	104.3	93	112.3	108.7	112.4	107.2	109.2	102.1		0.397897	1.12483		0.627905	1.07456
Q66JS6	Eukaryotic translation initiation factor 3 subunit J-B	97.7	82.2	90.3	109.1	99.9	95	109	121.9	97.7		0.490236	1.12509		0.305497	1.21614
Q8BH58	TIP41-like protein	84.9	68.9	86	78.2	107.5	84.1	85.2	103.5	93.9		0.645981	1.1251		0.427301	1.17848
Q9Z2L7	Cytokine receptor-like factor 3	82	86.6	96.2	96.5	90.3	111.2	62	98.8	97.2		0.543867	1.12538		0.908942	0.97432
Q8C1B7	Septin-11	95.3	94.4	92.6	94.9	108.7	114.1	96.4	100.8	98.6		0.476528	1.1254		0.732878	1.04782
Q6P9Q6	FK506-binding protein 15	90.4	86.8	83.4	106.7	99	87.6	95.8	110.5	95.9		0.490236	1.12548		0.353438	1.15963
Q8BGS2	BolA-like protein 2	101.3	89.5	106.4	109	103.7	121.9	85.3	94.6	114.9		0.51292	1.12584		0.968683	0.991925
P63001	Ras-related C3 botulinum toxin substrate 1	90.2	88.4	96.1	88.7	111.3	109.3	88.4	98.1	101.5		0.544929	1.12596		0.792191	1.04842
P52800	Ephrin-B2	99	101.3	95.6	111.2	109.3	112.8	118.1	92.7	87.1		0.360041	1.12639		0.990293	1.00676
P47791	Glutathione reductase, mitochondrial	91.6	85	92.6	94.4	103.3	105.6	99.6	96.3	91.2		0.436859	1.12667		0.665642	1.06649
Q8BP67	60S ribosomal protein L24	105.6	125.4	93.8	136.8	116.5	112.7	109.2	99.7	120.3		0.576464	1.12685		0.960836	1.01355
Q9JL26	Formin-like protein 1	98.5	91.2	87.7	110.2	101.8	100.8	83.4	94	96		0.435767	1.12761		0.946904	0.98558
Q8CAY6	Acetyl-CoA acetyltransferase, cytosolic	106.7	86	92.5	96	110.8	114.8	100.1	83.6	102.9		0.543867	1.12763		0.98853	1.00491
P61971	Nuclear transport factor 2	102.4	77.9	94.2	97.2	95.8	116.6	98.8	100.7	90.9		0.576464	1.12787		0.787275	1.05792
P62242	40S ribosomal protein S8	84.8	93.5	83.2	106.7	91.1	97.2	96.3	98.9	104		0.471436	1.12811		0.354424	1.14417
Q6PHZ2	Calcium/calmodulin-dependent protein kinase type II subunit delta	83.3	96.4	79.3	98.9	84.6	108.7	88.7	111.7	113.9		0.573932	1.12819		0.377309	1.21351
Q9D819	Inorganic pyrophosphatase	90.2	108.5	74.2	100.2	109.9	97.8	105.9	88.7	119		0.577045	1.12825		0.627905	1.14914
Q62048	Astrocytic phosphoprotein PEA-15	97	86.4	88.6	112.1	86.7	108.3	89.1	105.2	100.4		0.571584	1.12904		0.653506	1.08346
P61205	ADP-ribosylation factor 3	134.3	140.2	149.3	131	198.6	148.9	139.4	103.8	155		0.694809	1.12907		0.802486	0.939594
P97814	Proline-serine-threonine phosphatase-interacting protein 1	87.3	100.3	94.8	103.9	127	88	105.8	101.6	108.2		0.635865	1.12925		0.462472	1.11756
Q11136	Xaa-Pro dipeptidase	94.7	96	90.9	104	107	107	106.8	105.9	99.2		0.355337	1.12926		0.462472	1.1076
Q9CYA0	Cysteine-rich with EGF-like domain protein 2	44.7	93.7	71.7	73.9	78.7	84.7	90.9	77.4	96		0.712703	1.12946		0.561401	1.25797
P08030	Adenine phosphoribosyltransferase	94.2	75.5	104.8	112.5	92.9	105	91.3	127.9	100.1		0.576464	1.13078		0.614703	1.16321
Q8CI94	Glycogen phosphorylase, brain form	96.8	75.7	82	100.3	91.9	95.7	84.7	93.2	99.5		0.499187	1.13124		0.67379	1.08998
Q62393	Tumor protein D52	97.3	79	89.2	107.2	88.9	104.3	82.2	104.4	90.3		0.543083	1.13145		0.866122	1.04294
O55201	Transcription elongation factor SPT5	70.8	82.5	64.6	86.9	85.8	73.9	89	93.8	92.4		0.543867	1.13171		0.157324	1.26296
Q8C6G8	WD repeat-containing protein 26	110.5	95.7	98.6	118.5	109.3	117.2	119.2	126.7	97.5		0.437538	1.13189		0.602515	1.12664
P14131	40S ribosomal protein S16	94.7	95.2	95.1	112.3	101.2	109.1	107.1	104.8	105.8		0.375855	1.13193		0.377309	1.11474
O55111	Desmoglein-2	104.8	100.3	95.2	122.8	112.1	105.1	120.8	98	104.3		0.4588	1.1322		0.712318	1.07592
Q8VI36	Paxillin	94.4	82.5	115.4	108.4	95.4	127.2	97.5	147	137.7		0.623281	1.1324		0.405776	1.30756
Q9DCH4	Eukaryotic translation initiation factor 3 subunit F	97.9	98.5	92.5	106.9	113.1	107.2	95.9	94.4	97.4		0.360041	1.13257		0.983424	0.995846
Q9WVE8	Protein kinase C and casein kinase substrate in neurons protein 2	90.5	98.4	87.8	103.1	108.9	101.4	106.6	99.8	94.3		0.397897	1.13263		0.611189	1.08674
P24547	Inosine-5'-monophosphate dehydrogenase 2	95.6	75.3	94.6	101.4	105.9	93.5	95.4	90.4	94.3		0.527935	1.13296		0.785173	1.05499
Q8R4K2	Interleukin-1 receptor-associated kinase 4	185.4	189.1	196.7	242	228.1	177.1	149	226.5	178.1		0.576464	1.13305		0.878728	0.969188
P35278	Ras-related protein Rab-5C	106.3	113.1	98.6	124.7	99.9	136	104.4	122.8	124		0.576464	1.13396		0.602515	1.1044
P48024	Eukaryotic translation initiation factor 1	94.3	97.9	76.2	100.1	101.3	103	85.7	98.2	103.7		0.490236	1.13413		0.766441	1.07154
Q03958	Prefoldin subunit 6	104.9	78.9	88.2	107.5	102	99	86	93.3	96.4		0.520989	1.13419		0.946904	1.0136
Q6PGH2	Jupiter microtubule associated homolog 2	85.3	89.2	84	97.2	100.1	95.9	97.3	96.5	102.3		0.355337	1.13424		0.295944	1.14545
Q3UHK6	Teneurin-4	115.9	109.4	111	119.4	140.2	121.9	96.3	113	117.5		0.4588	1.1344		0.870888	0.971751
P51432	1-phosphatidylinositol 4,5-bisphosphate phosphodiesterase beta-3	107.3	83.4	92	95.6	105.7	119.4	109	100	102.7		0.561635	1.13442		0.611158	1.10258
Q9BDB7	Interferon-induced protein 44-like	93	76.8	87.7	99.8	91.6	100.8	93.6	115.5	82.2		0.468173	1.13476		0.648976	1.13126
Q9JHS9	Spliceosome-associated protein CWC15 homolog	53.7	96.9	79.2	131.4	63.5	65.9	80.1	71.7	74.3		0.868629	1.1349		0.98276	0.983899
O88958	Glucosamine-6-phosphate isomerase 1	104.5	88	101	114.9	103.9	114.4	102.6	114.2	98.1		0.463761	1.13526		0.712083	1.07291
Q8BIJ7	RUN and FYVE domain-containing protein 1	95	88.4	74.5	93.5	101.3	98.1	87.2	104.5	108.7		0.489601	1.13571		0.509495	1.16479
Q8BH61	Coagulation factor XIII A chain	90.9	81.6	97.5	101	95.4	110.5	104.3	105.8	95.7		0.471436	1.13667		0.462472	1.13259
P63028	Translationally-controlled tumor protein	99.3	82	98.2	101.8	103.2	112.7	95	102	98		0.471436	1.13667		0.766441	1.05546
Q61543	Golgi apparatus protein 1	88.9	91.4	87	96	102.4	105.5	116.2	100	105.2		0.360041	1.13692		0.197881	1.20239
Q60605	Myosin light polypeptide 6	93.8	95.2	90.7	110.3	102	105.8	95.2	111.7	102.8		0.355337	1.13729		0.527815	1.10726
P20065	Thymosin beta-4	87.9	56.3	71.5	92.8	70.6	82.1	67.2	95.2	79.4		0.643098	1.13815		0.731541	1.121
Q9JHJ0	Tropomodulin-3	96.5	85.6	88.9	106.2	95.5	106.9	92	100.7	107.6		0.418878	1.13875		0.561401	1.10812
Q9CY64	Biliverdin reductase A	92.5	85.2	94.5	107.2	93.4	109.4	88.4	106.9	101.3		0.4588	1.13887		0.64584	1.08964
P84084	ADP-ribosylation factor 5	43.7	91.1	56.7	72.4	64.6	81.1	74.4	71	55.2		0.701306	1.1389		0.870274	1.04752
Q9QZE5	Coatomer subunit gamma-1	78.9	89.1	81.6	93.4	89.3	101.6	89.3	92.2	92.1		0.424856	1.13902		0.527815	1.09615
Q91V41	Ras-related protein Rab-14	76.1	99.8	75.8	103.4	86	97.3	98.1	102.5	89.5		0.561635	1.13905		0.51951	1.15256
P49717	DNA replication licensing factor MCM4	85.7	103.2	97.8	105.3	127.9	93.4	99.7	113.3	106.3		0.576464	1.13917		0.559859	1.11371
Q7TSI3	Serine/threonine-protein phosphatase 6 regulatory subunit 1	98.6	87.4	74	100.3	99	96.9	84.8	106	104.3		0.490236	1.13923		0.611158	1.135
P62270	40S ribosomal protein S18	90.2	101.2	93.7	107.1	116.9	100.9	98.5	104	110.8		0.435767	1.1396		0.561659	1.09891
Q9DBG5	Perilipin-3	82.6	67.6	101.1	109.5	104.9	72	85.9	84.1	87.4		0.726817	1.13967		0.905067	1.02427
Q8CIM5	G-protein coupled receptor 84	112.9	107.6	92.6	129	116.1	111.9	127.3	113.8	106.8		0.476528	1.14021		0.602515	1.11115
Q9R0G6	Cartilage oligomeric matrix protein	83.1	113	97.2	93.8	118.4	122.4	84.6	89	116.5		0.59139	1.14081		0.976238	0.98909
Q8R1U2	Cell growth regulator with EF hand domain protein 1	66.2	82.8	129.9	86.8	132.1	99.3	93.6	85.2	87.9		0.745087	1.14091		0.989777	0.956257
P35492	Histidine ammonia-lyase	95.2	85.2	96.2	106.6	102.1	106.9	94.5	114.3	104.7		0.371535	1.141		0.507594	1.13341
Q64729	TGF-beta receptor type-1	111.3	64.1	98	113.4	112.3	86.3	99.2	117.6	131.4		0.694958	1.14119		0.490099	1.27359
Q9CWK8	Sorting nexin-2	91.7	89.4	87.2	110	96.8	99.4	93.8	110.1	102.5		0.384846	1.14126		0.383717	1.14201
P97351	40S ribosomal protein S3a	83.9	92.4	80.2	106.3	90.3	96.3	95.6	99.8	101.5		0.463016	1.14191		0.308828	1.1575
Q9R111	Guanine deaminase	77.9	83.3	84	101	90	89	96.6	101.4	89.6		0.397897	1.14192		0.254785	1.17292
Q8K1B8	Fermitin family homolog 3	99.3	84.7	94.2	109.2	94.5	114.1	89.1	101	108.1		0.478193	1.14234		0.731541	1.07189
P42225	Signal transducer and activator of transcription 1	101.4	76.2	89.1	118.1	80.7	106	85.4	100.6	92.3		0.648213	1.14286		0.844354	1.04349
P86048	60S ribosomal protein L10-like	104.6	69.8	98.3	107.2	97.5	107	93.9	94.5	103.2		0.5751	1.14301		0.791069	1.06931
Q64010	Adapter molecule crk	101	90.2	90.4	105.1	110.3	106.5	96.8	85.1	97.1		0.360041	1.14311		0.968683	0.990767
Q99ME2	WD repeat-containing protein 6	106.1	112	106.9	110.4	128.3	133.1	114.2	96.7	127		0.454101	1.144		0.88113	1.03969
Q9QXZ0	Microtubule-actin cross-linking factor 1	102.4	105.8	94.7	116.9	115.2	114.6	106.1	110.8	117.9		0.351972	1.1446		0.519864	1.10532
Q9CR51	V-type proton ATPase subunit G 1	103.5	106	151.2	180.3	130.5	102.1	136.7	163.4	110.1		0.780845	1.14472		0.712318	1.13723
Q8K1I3	Secreted phosphoprotein 24	97.6	96.3	76.2	79.9	116.4	113	96.6	75.7	95.7		0.664072	1.14513		0.98276	0.992225
P26040	Ezrin	102.7	87.3	96.1	107	106.6	114.1	90	94.3	93.8		0.397897	1.1454		0.880155	0.972038
Q9CQ60	6-phosphogluconolactonase	97.1	85.3	94.7	103	102.7	111.8	89.3	91.1	96.3		0.387203	1.1458		0.997635	0.998556
Q99J36	THUMP domain-containing protein 1	86.2	96.2	92.6	93.7	105.4	116.1	104	101.9	118.8		0.469953	1.14618		0.302714	1.18073
P62702	40S ribosomal protein S4, X isoform	80.7	88.5	89.6	98.8	94.5	103.5	114.6	97	119.6		0.360041	1.14683		0.144489	1.27975
Q6ZWN5	40S ribosomal protein S9	88.4	98.1	89.9	104.7	103.9	108.4	102.9	102.4	116.9		0.349395	1.14689		0.331536	1.1657
Q9Z2W0	Aspartyl aminopeptidase	93.6	88.2	92.6	105	106.2	103.6	106.3	101.1	94.9		0.295478	1.14723		0.51951	1.10168
Q64522	Histone H2A type 2-B	92.4	143.2	96.3	125.8	129.4	125.6	150.3	92.2	113.2		0.5751	1.14733		0.878728	1.07171
Q61838	Pregnancy zone protein	103.9	103.4	94	116.9	124.2	104.6	98.8	109.4	99.8		0.435767	1.14736		0.908942	1.02224
Q9R0P4	Small acidic protein	94.4	93	93.9	112.3	104.9	105.7	107.1	114.3	103.5		0.301374	1.14788		0.271869	1.15499
P60122	RuvB-like 1	79.9	95.3	91.9	100.9	102.9	102.9	102.9	102.1	102.3		0.397897	1.14826		0.366322	1.15051
P25206	DNA replication licensing factor MCM3	82.9	74	70	82.8	92.3	85.5	73.7	81.1	78.4		0.413031	1.14852		0.878728	1.02777
Q9CQI6	Coactosin-like protein	103.1	80.3	91.8	109.2	95.6	111.4	91.4	111.6	99		0.490236	1.14898		0.668227	1.09738
Q60598	Src substrate cortactin	115.1	96.5	109.9	107.4	135.1	126.9	139.8	118.9	132.2		0.505467	1.14899		0.246914	1.21586
Q61982	Neurogenic locus notch homolog protein 3	102.5	77.9	91	104.3	89.1	118.5	84.7	91.3	87.1		0.573932	1.14923		0.919774	0.969418
Q91WJ8	Far upstream element-binding protein 1	94.6	80.8	76.5	96.7	101.5	91.5	102	89.1	111.3		0.454101	1.15006		0.373502	1.20048
P18406	Protein CYR61	91.6	95.3	98.9	104.7	106.7	117.3	82	87.8	92.4		0.360041	1.1501		0.571498	0.917425
Q5SUR0	Phosphoribosylformylglycinamidine synthase	95.1	98	87.8	98.6	111.2	113.3	84.2	95.6	92.2		0.397897	1.15023		0.856029	0.968316
Q7TQI3	Ubiquitin thioesterase OTUB1	96.7	88.3	97.7	107.4	112.2	105.7	97.7	94.8	110.8		0.340178	1.15069		0.685061	1.07287
P70398	Probable ubiquitin carboxyl-terminal hydrolase FAF-X	94.8	90.7	95.5	109.8	124.9	89	81.5	83.5	107.7		0.553984	1.15196		0.877082	0.970463
Q64324	Syntaxin-binding protein 2	84	97.8	88.9	108.7	113.5	89.7	82.4	92.5	99.4		0.490236	1.1522		0.965899	1.0133
Q9WVJ3	Carboxypeptidase Q	73.9	80.3	79.3	80.7	95.2	93.2	119.1	99.4	89		0.410007	1.15246		0.157324	1.31692
P25911	Tyrosine-protein kinase Lyn	111.1	105.6	108.5	147.6	113.5	113.7	116.7	121	107		0.520989	1.15252		0.712318	1.05996
Q9CZ30	Obg-like ATPase 1	81	104.2	82	104.7	102.1	101.5	98.1	89.9	86.5		0.465595	1.15382		0.899306	1.02732
P62281	40S ribosomal protein S11	97.5	90.8	86.8	114.4	100.5	102.6	101.8	107.5	113.1		0.383984	1.15413		0.269584	1.17194
P82343	N-acylglucosamine 2-epimerase	76.8	104.1	91.4	103.2	108.3	102.8	102.6	90.2	96.5		0.476528	1.15424		0.78408	1.06243
P63276	40S ribosomal protein S17	89.7	85.3	90.1	107.9	86.5	111.6	92.1	99.9	99.6		0.48961	1.15428		0.509495	1.09996
O54879	High mobility group protein B3	70.3	87.7	73.1	91	81.4	94.4	87.1	80.6	83.9		0.469953	1.15448		0.641283	1.08871
P61087	Ubiquitin-conjugating enzyme E2 K	86.6	74.5	75.8	92.7	88.1	92.8	71.4	89.5	99.5		0.361464	1.15492		0.731541	1.0992
P62754	40S ribosomal protein S6	88.3	88.1	79.8	98.1	104.8	93	93.1	96.6	97.7		0.360041	1.15496		0.405776	1.12178
O70145	Neutrophil cytosol factor 2	97.3	78.7	94	110.5	96.1	105.3	79.7	103.7	108.4		0.463092	1.15519		0.799661	1.08074
Q3TIR3	Synembryn-A	63.8	87.7	69.5	87.7	88.4	79.3	86.8	86.4	89.7		0.50723	1.15566		0.389903	1.18959
Q9D906	Ubiquitin-like modifier-activating enzyme ATG7	94.2	83.1	101.8	97	112.8	112.8	78.7	88.1	85.4		0.463761	1.15586		0.602515	0.903619
Q80SY5	Pre-mRNA-splicing factor 38B	88.5	89.6	81.8	98.2	107.1	95.2	83.6	85.5	73.3		0.355337	1.15621		0.675235	0.932666
P14115	60S ribosomal protein L27a	86.2	109.3	89.8	115.7	103.7	110.5	118.5	100.6	126.1		0.463092	1.15633		0.377309	1.20995
Q62167	ATP-dependent RNA helicase DDX3X	101.6	99.9	83.7	118.4	106.8	105.3	99.7	113.7	106.6		0.435767	1.15884		0.536751	1.12202
Q99KP3	Lambda-crystallin homolog	89.2	87.9	93.8	96.1	106.1	111.8	94.7	107.7	90.6		0.360041	1.1591		0.653506	1.08158
P48036	Annexin A5	85.9	91.8	92.5	110.6	98.9	103.7	106.7	107.5	105.3		0.328737	1.15914		0.167375	1.18246
Q0VGB7	Serine/threonine-protein phosphatase 4 regulatory subunit 2	78.8	70.7	68.8	100.2	85.1	67.8	76.1	102.5	76		0.576464	1.15941		0.561659	1.16628
P58389	Serine/threonine-protein phosphatase 2A activator	101.3	80.3	98.1	103	103.9	118	89.4	108.4	97		0.465595	1.1616		0.821664	1.05399
Q9JLJ2	4-trimethylaminobutyraldehyde dehydrogenase	96.5	81	96.5	107.9	98	112.9	103.2	120	106.2		0.420591	1.1635		0.305497	1.20219
P35980	60S ribosomal protein L18	85.6	95.8	88.1	98.9	106.2	108.6	109.8	115.7	97.9		0.328474	1.16401		0.246914	1.2
P97494	Glutamate--cysteine ligase catalytic subunit	106.5	94.8	102.4	106	116.6	131	115.5	117.7	117.1		0.429023	1.16431		0.291819	1.15344
P60521	Gamma-aminobutyric acid receptor-associated protein-like 2	83.2	77.8	76.2	87.7	90.9	97.6	75.6	101.4	90.7		0.316627	1.16442		0.602515	1.12858
Q8CJ40	Rootletin	116.7	111.3	108.1	128	137.7	126	114.4	106.3	104.8		0.292782	1.16543		0.83693	0.968462
P26883	Peptidyl-prolyl cis-trans isomerase FKBP1A	87.2	89.5	101.2	93.9	119.5	110.5	88	62.8	111.1		0.469953	1.16553		0.82717	0.942425
Q8BGQ7	Alanine--tRNA ligase, cytoplasmic	92	84.2	93.8	103.8	100.7	110.2	97.6	100.6	101.7		0.316627	1.16556		0.462472	1.11074
O09047	C3a anaphylatoxin chemotactic receptor	70.6	89.3	81.9	100.9	88	93	106.7	79.6	91.1		0.440263	1.16584		0.589929	1.14723
P68372	Tubulin beta-4B chain	94.3	77.9	87.2	104.1	92.8	105.6	85.3	103.5	103.4		0.397897	1.16615		0.575495	1.12645
Q9CPP0	Nucleoplasmin-3	62.2	80.3	75.3	98.2	79.7	76.2	78.1	76.8	76.9		0.527935	1.16667		0.732878	1.06428
Q91VK1	Basic leucine zipper and W2 domain-containing protein 2	74.9	90.2	92.1	99.2	97.4	103.5	95.6	92.5	94.6		0.397897	1.1668		0.598217	1.09914
Q9WVA4	Transgelin-2	95.4	83.8	92.4	110.6	96.4	110.1	84.9	106.2	105.8		0.366964	1.16753		0.681723	1.09315
P63024	Vesicle-associated membrane protein 3	79	95.5	81.9	111.8	93.2	94.4	120.3	98.8	89.7		0.462128	1.16771		0.427301	1.20437
Q3UND0	Src kinase-associated phosphoprotein 2	76.5	71.3	81.1	90.3	87	90.1	76.1	74.6	80.4		0.292782	1.1682		0.965899	1.00961
P30204	Macrophage scavenger receptor types I and II	69	75.1	73	101.1	69.6	83.2	93.8	83.6	78.4		0.547649	1.16951		0.308828	1.17826
P31230	Aminoacyl tRNA synthase complex-interacting multifunctional protein 1	93.3	90	88.4	105.1	102.1	110.7	90.3	96.5	103.8		0.274366	1.17004		0.668686	1.06956
P11440	Cyclin-dependent kinase 1	62.6	74	88.4	78.3	98.2	86.9	77.1	83	78.7		0.531251	1.17067		0.786209	1.06133
Q8K3A9	7SK snRNA methylphosphate capping enzyme	82.7	85	72.6	95.8	88	97.6	103.3	99	88.8		0.358599	1.17104		0.246914	1.2114
Q32NZ6	Transmembrane channel-like protein 5	137.1	122.9	119	82.9	166.7	194.4	141.8	104	160.1		0.865424	1.1715		0.864836	1.07098
Q3U7R1	Extended synaptotagmin-1	89.8	109.5	92.4	128.4	104.9	108.9	98	112.1	83.7		0.463092	1.17312		0.98853	1.0072
O55013	Trafficking protein particle complex subunit 3	88.1	87.5	96.4	108.3	102.8	108	96.9	101.6	111.2		0.279096	1.17316		0.401133	1.1386
O35405	Phospholipase D3	91.2	99.6	93.7	115.1	118.3	100.6	100	105.2	109.5		0.355337	1.17399		0.499839	1.10615
Q8K1X1	WD repeat-containing protein 11	79.3	88	77.8	88.2	98.9	100.7	79	94.4	105.8		0.355337	1.17421		0.579714	1.13913
Q9QYB1	Chloride intracellular channel protein 4	82.2	83.1	86.2	117.3	79.4	98.7	92.1	88.2	76.6		0.547649	1.17455		0.937279	1.02147
Q921G6	Leucine-rich repeat and calponin homology domain-containing protein 4	83.3	90	96.2	109.3	102.8	104.6	99.6	87.6	86.3		0.295478	1.17514		0.952943	1.01484
Q9JJ28	Protein flightless-1 homolog	73.4	82.7	73.3	84.4	84.8	100.6	102.9	83.4	99.3		0.397897	1.17611		0.223583	1.24499
Q9WV80	Sorting nexin-1	77.2	93.2	101.8	120.1	97.4	102.9	110.1	115.1	97.4		0.478193	1.17708		0.419949	1.18516
Q61753	D-3-phosphoglycerate dehydrogenase	66.4	57.2	98.6	73.9	60.2	127.5	99.2	79.4	92.9		0.815427	1.17732		0.536469	1.22187
Q9EQP2	EH domain-containing protein 4	95.1	82.3	91.6	108.4	99	109.3	87.7	102.6	95.1		0.328474	1.17732		0.752649	1.06097
O35286	Pre-mRNA-splicing factor ATP-dependent RNA helicase DHX15	74.5	78.9	88.6	90	105.6	89.9	73.3	88.5	95.7		0.397897	1.17975		0.8138	1.06405
P17426	AP-2 complex subunit alpha-1	103.2	116.3	117.8	137	132	129.5	129.1	120.8	152.6		0.286239	1.18144		0.366322	1.1933
P05213	Tubulin alpha-1B chain	95.9	80.6	87.8	111.2	96	105.5	91.3	110.2	114.4		0.360041	1.18313		0.374706	1.19523
Q80X50	Ubiquitin-associated protein 2-like	87.5	94.9	96.4	118.4	110.3	101.2	98.1	96	96.5		0.325735	1.18329		0.784551	1.04232
P70315	Wiskott-Aldrich syndrome protein homolog	96.9	71.8	101.5	114.1	118.6	87.7	94.8	84.3	97.3		0.561635	1.18579		0.919774	1.02295
Q9D8B3	Charged multivesicular body protein 4b	86.8	98.1	101.2	125.5	101.4	112.5	82.7	102.3	93.2		0.397897	1.1863		0.899306	0.972387
P36536	GTP-binding protein SAR1a	94.5	83.1	79.7	107.9	90.1	107.5	81.9	83.3	94.7		0.397897	1.18733		0.968683	1.0101
Q8VDM6	Heterogeneous nuclear ribonucleoprotein U-like protein 1	91.4	113.2	77.5	109.8	127	99	111.9	110.1	92.7		0.520989	1.19036		0.667691	1.11556
P57016	Ladinin-1	106.4	99.6	101.9	104.3	133.1	129.7	138.5	107.8	119.2		0.397897	1.19227		0.366322	1.18707
Q6P8I4	PEST proteolytic signal-containing nuclear protein	81.1	105.7	97.5	109.7	118.1	111.4	100.8	95.7	95.4		0.375855	1.19311		0.886776	1.02673
Q6NXN1	SUZ domain-containing protein 1	90.6	100.1	67.2	101.1	100.9	105.8	100.4	77.8	94.3		0.471436	1.19349		0.844978	1.05661
P18828	Syndecan-1	81.9	72.5	83.2	88	70.1	125.8	86.4	107.3	75.9		0.664072	1.19487		0.636155	1.13468
Q8VBW6	NEDD8-activating enzyme E1 regulatory subunit	90.9	88.3	64.9	103	115.7	73.1	88.7	74	102.4		0.613806	1.19541		0.799774	1.08603
Q9EQU5-2	Isoform 2 of Protein SET	71	110.9	88.9	134	148.3	42	106.7	135.3	84.8		0.952772	1.19756		0.627905	1.20679
Q60973	Histone-binding protein RBBP7	68.8	93.7	97.8	98.5	109.2	104.1	103.9	107.3	99		0.463761	1.19785		0.452466	1.1917
Q05144	Ras-related C3 botulinum toxin substrate 2	125.5	97.9	120.4	150.2	118.2	143.9	104.3	136	111.6		0.463092	1.19924		0.946904	1.02356
P68368	Tubulin alpha-4A chain	56.3	76.4	67.4	72.8	79	88.2	107.1	80	95.7		0.454101	1.1994		0.144489	1.41329
Q9D1Q6	Endoplasmic reticulum resident protein 44	78.8	91.6	85.8	100.1	101.7	105.7	103.5	90.8	96.1		0.255491	1.20023		0.452466	1.13349
Q61103	Zinc finger protein ubi-d4	53.7	88.5	71.6	74.3	94.7	88.7	96	78.5	74.9		0.543867	1.20533		0.622533	1.16651
P62301	40S ribosomal protein S13	91.4	99.6	99.9	113	121	116.7	99.6	115	108.2		0.210124	1.20557		0.527815	1.10966
P50518	V-type proton ATPase subunit E 1	105.4	78.6	89.1	122.2	96.4	110.8	103.8	108.9	97.4		0.4588	1.20615		0.541289	1.13548
Q9CZX8	40S ribosomal protein S19	89.9	88	88.9	109.6	96.9	115.4	101.4	113.4	113.1		0.274366	1.20652		0.120552	1.22901
Q9Z0N1	Eukaryotic translation initiation factor 2 subunit 3, X-linked	77.4	91.1	106.7	109	115.3	108.1	105.3	100.8	107.6		0.389857	1.20785		0.528734	1.1399
O08539	Myc box-dependent-interacting protein 1	57.1	60.9	61.1	72.8	67.6	76.5	93.1	92.5	99.5		0.227809	1.21106		0.00389751	1.59185
Q9D7X3	Dual specificity protein phosphatase 3	87.5	86.7	97.9	107.7	110.2	111.7	91	108.6	115		0.210536	1.21132		0.476931	1.15619
Q9ESP1	Stromal cell-derived factor 2-like protein 1	93.3	88.3	101.5	104.2	122.7	116.6	201.2	113.9	100.3		0.287267	1.21335		0.422509	1.46733
P27870	Proto-oncogene vav	82.6	84.2	81.5	107.6	98.7	95.5	119.7	104.2	102.8		0.210124	1.21547		0.0579132	1.31575
Q9CQ65	S-methyl-5'-thioadenosine phosphorylase	81.7	92.8	85.5	99.2	117.5	99.8	103.8	85.3	117.3		0.292782	1.21731		0.505677	1.17846
Q3UI43	BRISC and BRCA1-A complex member 1	132.8	108.3	98.1	123.1	141.9	148.2	120.8	102.2	111.4		0.410007	1.21816		0.98276	0.985849
Q9CQT1	Methylthioribose-1-phosphate isomerase	67.9	75.3	74.6	98.2	83.4	84	83.5	87.6	74.8		0.279096	1.21947		0.471769	1.12902
Q9JIW9	Ras-related protein Ral-B	69.4	82.6	87	99.1	97.3	95.3	91.9	79.3	79.7		0.286239	1.2205		0.821664	1.04979
Q1HFZ0	tRNA (cytosine(34)-C(5))-methyltransferase	86.9	62.8	88.6	89.4	98.2	103.6	107.7	101.4	132.7		0.437538	1.22199		0.159357	1.43433
Q91W50	Cold shock domain-containing protein E1	107.4	109.4	106.9	116.7	126.2	152.8	108.1	105.3	138.1		0.355337	1.22243		0.73198	1.08588
Q8BFY9	Transportin-1	96.1	84.3	100.1	106.5	112.5	124.2	106	114	109.6		0.286239	1.22353		0.297025	1.17504
Q8VBV7	COP9 signalosome complex subunit 8	67.1	100.9	79.5	113.8	106.9	82.2	98.6	118.4	74.5		0.521639	1.22384		0.665642	1.17778
Q8R5A3	Amyloid beta A4 precursor protein-binding family B member 1-interacting protein	112.1	116	96.8	143.4	138.6	115.9	99.3	130.6	123.7		0.355337	1.22468		0.732878	1.08833
P62267	40S ribosomal protein S23	88.3	84.6	89.3	114.3	104.1	103.1	98.5	95.8	120.7		0.200037	1.22616		0.327923	1.20137
P97429	Annexin A4	93.5	81.2	79.6	114.1	98.5	100	87.2	103.1	89.4		0.279096	1.22926		0.619659	1.09988
Q9R062	Glycogenin-1	79.3	99.2	96.5	107.8	141.8	89.1	87.6	141.5	113		0.543867	1.23164		0.527815	1.244
Q3UPL0	Protein transport protein Sec31A	116.5	91.9	101.5	149.4	115.4	117.7	89	98.7	128.8		0.397897	1.23427		0.976125	1.0213
P62082	40S ribosomal protein S7	87	83.1	91.9	111.4	98	114	102.3	107.4	101.1		0.228642	1.23435		0.187489	1.18626
Q9CQE5	Regulator of G-protein signaling 10	138.8	88	128.3	134.8	164.3	139.7	106.6	111.1	105.1		0.479728	1.23571		0.816093	0.90904
P54823	Probable ATP-dependent RNA helicase DDX6	106.2	73.7	113	145.7	107.4	109.4	96.8	164.1	107.7		0.520989	1.23762		0.610154	1.25845
Q8K2Z4	Condensin complex subunit 1	118.2	128.5	82.2	132.1	128.4	147.2	123.6	126.3	116.1		0.463092	1.23959		0.677563	1.1128
Q08297	DNA repair protein RAD51 homolog 1	110.4	93.1	78.3	104.9	136.1	109	116.4	94.9	96.4		0.449054	1.24202		0.731541	1.09191
P62715	Serine/threonine-protein phosphatase 2A catalytic subunit beta isoform	96.5	94.3	93.6	104.7	131.5	117.3	101.6	135.8	70.3		0.261774	1.24297		0.934224	1.08193
P62852	40S ribosomal protein S25	76.9	87.6	81.9	105.7	98.1	102.5	105.7	110.5	113.9		0.185624	1.2431		0.0370778	1.33969
Q9DC11	Plexin domain-containing protein 2	75.5	77	91	95.7	94.3	113	75.2	85.3	85.1		0.298787	1.24435		0.968683	1.00862
P41245	Matrix metalloproteinase-9	85.3	78.4	97.6	100.5	114.3	110.6	97	100.1	86		0.274366	1.24531		0.682161	1.08343
Q9QY93	dCTP pyrophosphatase 1	76.1	69.8	78.7	90.9	96	92.9	71.4	71	74.7		0.157737	1.24577		0.837138	0.966607
P70677	Caspase-3	90.7	92.8	96.2	112.9	118.9	117.3	86.7	87.9	94.2		0.115681	1.24812		0.799774	0.96103
O88447	Kinesin light chain 1	87.8	73	82.6	106.5	96.9	101.8	91	107.1	99.3		0.210124	1.2539		0.246914	1.22186
P98078	Disabled homolog 2	93.9	75.5	80.1	99.3	103.4	110.5	87.9	105.8	107		0.248687	1.25531		0.366322	1.20521
Q01514	Guanylate-binding protein 1	105.7	66.6	81.3	108.7	106.4	105.1	98.5	87.3	80.3		0.397897	1.26262		0.856029	1.04929
Q810U5	Coiled-coil domain-containing protein 50	92.4	70.7	77.1	83.7	105	116.3	72.5	73.8	92.7		0.397897	1.26978		0.98853	0.995004
P61961	Ubiquitin-fold modifier 1	95.3	76.1	105.9	139.3	89.5	124	89.1	97.3	72.8		0.490236	1.27227		0.8279	0.934728
Q9D2G2	Dihydrolipoyllysine-residue succinyltransferase component of 2-oxoglutarate dehydrogenase complex, mitochondrial	72.8	76.7	77.9	83	120.5	86.1	121.8	120.5	87.4		0.397897	1.27353		0.108641	1.44987
Q6PDI5	Proteasome-associated protein ECM29 homolog	92	117.8	87.5	106.4	150	122.5	104.5	108.5	128.4		0.420591	1.27447		0.572894	1.14834
P55264	Adenosine kinase	94.5	88.7	81.6	119.4	111.5	106.8	107.6	100	104.8		0.162246	1.2753		0.246914	1.17976
Q9JLL0	Cysteine-rich motor neuron 1 protein	90.2	79.7	90.8	87.1	140.4	105.7	98	83.5	77.7		0.468173	1.2781		0.978668	0.994246
Q62192	CD180 antigen	86.3	109.3	92.4	123.9	115.2	129.4	146	113.9	132.4		0.228642	1.27951		0.131845	1.36215
Q8R164	Valacyclovir hydrolase	83.8	134.7	86.4	104.2	150.2	136.6	90.6	120.4	110.4		0.490236	1.28239		0.856029	1.05412
P62862	40S ribosomal protein S30	83.1	76.3	92.9	110.5	95.8	118.9	106.2	95.7	95.3		0.255491	1.28894		0.343165	1.17796
P70441	Na(+)/H(+) exchange regulatory cofactor NHE-RF1	126.3	101.8	87	146.9	134.7	124.6	85.7	116.9	120		0.336326	1.28911		0.961561	1.0238
P99024	Tubulin beta-5 chain	89.4	77.9	85.8	115	102.8	113.5	90.6	116	112		0.127936	1.30897		0.246269	1.25879
Q64669	NAD(P)H dehydrogenase [quinone] 1	123.1	99	103.3	134.8	154.8	136.4	108.3	113.9	83.2		0.210124	1.30916		0.8138	0.938537
Q8BH43	Wiskott-Aldrich syndrome protein family member 2	104.2	70.7	82.8	124.2	102.2	111.1	88.9	95.6	128.5		0.329783	1.30966		0.564552	1.21459
Q8C052	Microtubule-associated protein 1S	64.3	79.9	42	97.2	79.2	69.3	74.8	82.7	61.1		0.485393	1.31955		0.655976	1.17401
P97434	Myosin phosphatase Rho-interacting protein	67.4	97.3	64.8	103.8	83.9	117.5	105.1	98	148		0.397897	1.32985		0.20847	1.52985
Q9DBR0	A-kinase anchor protein 8	127.5	119.8	100.7	148.1	159.2	156.2	128	104.5	122.6		0.157737	1.3319		0.944998	1.0204
Q8CHH9	Septin-8	91.3	84.1	70.3	101	92.2	134.7	100.8	106.5	105.4		0.360041	1.33455		0.159449	1.27269
P54729	NEDD8 ultimate buster 1	82.3	63	111.5	113.9	116.4	113.2	112.5	93.1	83.3		0.366964	1.33762		0.729677	1.125
Q9CZE3	Ras-related protein Rab-32	85.4	91.6	93	129.8	127	105.3	108.1	101.7	96.3		0.157685	1.34111		0.386794	1.1337
P32921	Tryptophan--tRNA ligase, cytoplasmic	109.1	80.7	74.6	133.3	98.3	124.8	114.4	112.6	123.5		0.355337	1.34796		0.217886	1.32564
Q3THK3	General transcription factor IIF subunit 1	72.1	105.9	64.8	122.5	109.6	96.1	102.4	89.5	114.3		0.36434	1.35173		0.457756	1.26112
Q8JZY2	COMM domain-containing protein 10	80.7	88.3	121.8	138.8	170.2	84.5	162.6	103.9	117.1		0.561635	1.35316		0.455153	1.31912
P62245	40S ribosomal protein S15a	81	68.9	86.2	108.6	94.6	121.2	91	105.1	105.8		0.210124	1.37399		0.170159	1.2787
Q99LI8	Hepatocyte growth factor-regulated tyrosine kinase substrate	73.4	97.9	106.5	121	134.3	129.4	117.4	92.6	107.5		0.227809	1.38481		0.622533	1.14291
Q9DAS9	Guanine nucleotide-binding protein G(I)/G(S)/G(O) subunit gamma-12	82	75	63.3	124.2	101.1	85	95.1	80.4	50.9		0.274366	1.40853		0.999508	1.02769
Q8CE96	tRNA (adenine(58)-N(1))-methyltransferase non-catalytic subunit TRM6	75.5	68.6	88.1	109.2	112.2	107.1	88	91.6	81		0.0952803	1.41473		0.564552	1.12231
Q921T2	Torsin-1A-interacting protein 1	60.5	97.9	71.9	127	115.9	101.5	118.2	86.4	86.5		0.228894	1.49544		0.507594	1.264
P58321	Ubiquitin carboxyl-terminal hydrolase isozyme L4	97.8	99.4	95.3	139.4	540.4	123.8	143.7	125.4	118		0.423675	2.74735		0.0765348	1.32342
