# Supplementary material for: ADAM17-mediated EGFR ligand shedding directs macrophage-promoted cancer cell invasion
Source: JCI Insight. 2022 Sep 22;7(18):e155296. doi: 10.1172/jci.insight.155296 (PMC9675555; doi:10.1172/jci.insight.155296)
Supplement: Supplemental data set 2 [file jciinsight-7-155296-s023.xlsx]

## Sheet: All genes detected
GeneID	Length	Control-Expression	ADAM17-/- -Expression	log2FoldChange(knockout28/Control)	Padj	Up/Down-Regulation	Pvalue	Symbol
634650	2716	14.2863	45.3264	1.66572	0.00181072	Up	0.000160972	Gbp11
68259	4090	493.019	1040.13	1.07705	6.03087e-14	Up	3.19131e-16	Ift80
109731	2428	11.4034	25.9937	1.1887	0.0460418	Up	0.0083513	Maob
26432	3707	33.3816	78.9896	1.24261	0.0031453	Up	0.000306985	Plod2
16523	2188	14.837	43.6561	1.55698	0.00182461	Up	0.000162443	Kcnj8
15559	2073	41.5209	156.412	1.91344	5.6176e-11	Up	5.71405e-13	Htr2b
233186	2521	79.6462	236.276	1.5688	1.61231e-10	Up	1.89594e-12	Siglecf
16399	3437	676.267	1470.02	1.12017	2.76879e-09	Up	4.06984e-11	Itga2b
72289	6982	43378.3	98899.5	1.18899	1.68342e-22	Up	1.88058e-25	Malat1
12364	2605	18.5453	40.6071	1.13068	0.0405666	Up	0.00706242	Casp12
268379	16011	72.1797	235.6	1.70667	4.54513e-12	Up	3.5275e-14	Abca13
434350	2565	56.8639	114.142	1.00524	0.00146985	Up	0.00012436	9430091E24Rik
665622	1799	26.6509	65.7188	1.30212	0.00145567	Up	0.000122989	Hist1h2br
20449	8995	5.70801	20.9444	1.87551	0.00234027	Up	0.000215892	St8sia1
225872	3292	51.1825	179.447	1.80984	3.79994e-09	Up	5.76425e-11	Npas4
110197	5521	55.5673	122.042	1.13507	0.000428339	Up	2.92393e-05	Dgkg
78934	2402	25.4922	60.6546	1.25056	0.00274985	Up	0.000262892	4930581F22Rik
432812	1642	8.44484	20.7037	1.29375	0.039704	Up	0.00687957	BC052688
433801	3512	56.3484	117.317	1.05796	0.00101408	Up	8.07898e-05	Gm13212
232414	3159	50.585	122.434	1.27522	6.30709e-05	Up	3.14835e-06	Clec9a
12775	1975	65.1868	152.045	1.22185	0.000166438	Up	9.64887e-06	Ccr7
54366	3712	11.5267	27.2968	1.24374	0.0325887	Up	0.00538035	Ctnnal1
54615	451	43.4275	90.2533	1.05537	0.00297543	Up	0.000288831	Npff
244049	5810	53.5613	184.057	1.78089	9.83968e-11	Up	1.07029e-12	Mctp2
432628	3125	66.2997	141.737	1.09614	0.000831125	Up	6.32824e-05	Mfsd2b
16819	853	951.883	2210.83	1.21573	4.68047e-19	Up	9.35653e-22	Lcn2
545622	6369	16.7741	35.2236	1.07031	0.049166	Up	0.00907408	Ptpn3
117167	3140	389.824	915.499	1.23174	1.22763e-14	Up	5.77436e-17	Steap4
328110	4096	1947.87	4128.17	1.08361	5.69457e-15	Up	2.41068e-17	Prpf39
12825	5564	49.1747	131.895	1.4234	6.28311e-05	Up	3.13269e-06	Col3a1
21946	681	46.9856	138.108	1.55551	2.51904e-07	Up	6.10209e-09	Pglyrp1
140493	7617	84.4137	231.176	1.45345	1.41068e-08	Up	2.46339e-10	Kcnn3
100041546	875	32.9604	104.947	1.67086	8.86467e-07	Up	2.53306e-08	Ly6c2
226098	4771	17.1128	38.8058	1.1812	0.0216181	Up	0.00322335	Hectd2
16891	3787	43.6499	138.625	1.66714	1.73066e-06	Up	5.38289e-08	Lipg
12765	3043	1168.88	2589.66	1.14764	1.33756e-13	Up	8.02158e-16	Cxcr2
100039684	719	19.2057	49.2946	1.35989	0.00387708	Up	0.000395732	5031434O11Rik
100041840	1573	4.63138	12.2237	1.40017	0.0449508	Up	0.008086	Gm10408
210094	2567	3.38434	8.84252	1.38558	0.0497425	Up	0.00922436	Iglon5
623169	1356	20.5711	44.9021	1.12617	0.0190933	Up	0.00276948	Gm6402
665113	6931	48.5002	111.341	1.19892	0.000589082	Up	4.22625e-05	Tnik
73895	2282	15.3872	32.8247	1.09305	0.0493923	Up	0.00913327	4930431P03Rik
12877	3123	26.1902	56.9917	1.12172	0.0119829	Up	0.00156127	Cpeb1
50501	1444	87.2322	182.181	1.06244	0.000209108	Up	1.26143e-05	Prok2
18054	1176	931.1	3567.62	1.93795	1.0718e-42	Up	2.52068e-46	Ngp
242341	2518	412.567	896.53	1.11972	0.00497422	Up	0.000536963	Atp6v0d2
230157	2442	130.198	355.014	1.44717	3.23471e-10	Up	3.97493e-12	Tmeff1
12615	1453	93.1126	192.595	1.04852	5.80223e-05	Up	2.84858e-06	Cenpa
78252	3368	2.77452	7.2761	1.39093	0.0474096	Up	0.00867214	Nxpe2
16364	4683	61.9598	132.242	1.09378	0.000242372	Up	1.50628e-05	Irf4
243963	3701	23.441	56.597	1.27169	0.00363594	Up	0.000365347	Zfp473
16574	6867	27.8777	63.3741	1.18478	0.00428768	Up	0.000447474	Kif5c
16011	5854	5.60905	28.6045	2.35041	0.000122085	Up	6.74026e-06	Igfbp5
21954	854	50.4613	111.543	1.14435	0.000308563	Up	1.98113e-05	Tnni3
12316	9866	25.8419	57.7036	1.15895	0.00720356	Up	0.000843267	Aspm
233079	2136	16.5088	39.8236	1.27039	0.0157033	Up	0.00217526	Ffar2
54384	3446	41.7983	83.6448	1.00083	0.00718205	Up	0.00083906	Mtmr7
229694	5547	643.301	1335.66	1.05399	0.00685272	Up	0.000792527	AI504432
232670	2018	13.3957	29.5041	1.13915	0.0499205	Up	0.00926323	Tspan33
382913	1914	30.2138	95.6607	1.66272	1.81441e-06	Up	5.66469e-08	Neil2
12655	1539	182.334	967.259	2.40732	7.08456e-51	Up	1.24963e-54	Chil3
215257	1647	162.999	395.532	1.27893	1.50536e-11	Up	1.30108e-13	Il1f9
11989	2277	7.39433	24.0864	1.70373	0.00364545	Up	0.000366517	Slc7a3
216859	2482	108.989	239.035	1.13305	2.10762e-06	Up	6.77838e-08	Acap1
12747	2265	5253.63	10818.7	1.04214	1.70585e-21	Up	2.40713e-24	Clk1
319184	500	4.4271	11.7291	1.40565	0.0427061	Up	0.00754394	Hist1h2bk
665596	1799	26.6509	65.7188	1.30212	0.00145567	Up	0.000122989	Hist1h2bq
435626	2336	127.901	296.1	1.21106	6.93964e-08	Up	1.41584e-09	Rufy4
11492	6314	182.17	559.565	1.61902	1.26415e-18	Up	2.89875e-21	Adam19
19817	332	50.0565	194.771	1.96015	3.27584e-10	Up	4.04472e-12	Rn7sk
69524	1859	24.8339	49.8119	1.00418	0.0325211	Up	0.00536154	Esam
66107	452	36.3022	94.2902	1.37705	7.08287e-05	Up	3.60223e-06	Wfdc21
18124	5573	29.4239	74.3113	1.33659	0.000665038	Up	4.87987e-05	Nr4a3
665205	1101	28.2039	83.5895	1.56742	4.15626e-05	Up	1.93542e-06	Gm14327
12583	1530	14.9104	32.3643	1.11808	0.0432119	Up	0.00767285	Cdo1
328829	3708	39.1544	115.677	1.56286	1.5914e-06	Up	4.91231e-08	9830107B12Rik
18689	1391	13.3396	35.4559	1.41031	0.00711406	Up	0.000828607	Phxr4
83557	3480	10.5075	25.5338	1.28099	0.0305861	Up	0.00495801	Lin28a
54392	3698	35.6407	81.528	1.19377	0.00114114	Up	9.31272e-05	Ncapg
319168	522	2.99198	13.3365	2.15621	0.000677983	Up	5.00674e-05	Hist1h2ah
56760	1149	40.2285	119.909	1.57565	8.48216e-06	Up	3.18181e-07	Clec1b
76157	2629	17.0956	38.8089	1.18277	0.0331323	Up	0.00549932	Slc35d3
434234	1955	114.839	256.858	1.16136	1.06366e-06	Up	3.12068e-08	2610020H08Rik
100038347	2678	7.5156	19.6211	1.38445	0.0280185	Up	0.00444955	Fam174b
12484	1825	340.913	796.144	1.22363	2.21193e-12	Up	1.58664e-14	Cd24a
320924	5742	19.4475	40.1152	1.04457	0.0441758	Up	0.00792712	Ccbe1
100042056	4486	13.6696	37.9473	1.47302	0.00510845	Up	0.000555958	9130019P16Rik
213119	5041	17.9491	51.8358	1.53004	0.000917903	Up	7.13457e-05	Itga10
26366	1060	12.0554	40.3093	1.74143	0.000884187	Up	6.80504e-05	Ceacam10
353499	2346	77.2119	171.41	1.15055	1.62004e-05	Up	6.60092e-07	Tmc4
13808	1509	71.1034	168.589	1.24552	3.65493e-06	Up	1.26358e-07	Eno3
54195	3251	39.3819	82.3537	1.0643	0.00840139	Up	0.00101856	Gucy1b3
13024	1370	596.932	1256.45	1.07371	1.11314e-11	Up	9.35905e-14	Ctla2a
71877	2208	38.7093	96.7704	1.32189	0.000101051	Up	5.44229e-06	Efhc1
74843	1829	43.874	91.7199	1.06387	0.00445724	Up	0.000469362	Mss51
12659	2525	84.0566	178.391	1.08561	0.000100438	Up	5.38566e-06	Ovgp1
432769	2489	22.8692	52.7496	1.20575	0.00840874	Up	0.00101995	Zfp708
380924	1640	82.4512	350.797	2.08902	2.12346e-20	Up	3.74552e-23	Olfm4
245195	610	224.595	514.861	1.19686	2.89584e-11	Up	2.72422e-13	Retnlg
50884	4403	25.2272	61.913	1.29526	0.00428524	Up	0.000446715	Nckap1
67374	4822	25.1891	72.3891	1.52297	0.000128284	Up	7.16546e-06	Jam2
54204	1466	13.9038	31.239	1.16787	0.0368725	Up	0.00626768	2019-09-01
272636	4491	7.06251	17.9637	1.34683	0.0405152	Up	0.0070511	Esyt3
73181	3615	18.8892	44.8891	1.24881	0.00964001	Up	0.00120784	Nfatc4
52024	1754	39.6428	95.288	1.26524	0.000476598	Up	3.3094e-05	Ankrd22
242700	4012	20.9554	61.8582	1.56164	0.000186105	Up	1.10298e-05	Ifnlr1
21389	1731	54.9376	199.663	1.8617	2.24042e-12	Up	1.62024e-14	Tbx6
223649	2537	168.396	646.122	1.93995	2.30608e-26	Up	1.76264e-29	Nrbp2
17831	7368	135.623	326.612	1.26797	6.20404e-08	Up	1.25482e-09	Muc2
232714	6488	108.548	366.221	1.75438	7.61322e-19	Up	1.65622e-21	Mgam
216188	6030	16.767	43.2284	1.36636	0.00702185	Up	0.000815458	Aldh1l2
433016	414	115.508	293.49	1.34532	6.30686e-09	Up	9.97498e-11	Gm5483
68339	6292	35.6141	88.919	1.32004	0.000361828	Up	2.37205e-05	Ccdc88c
20862	423	166.231	372.525	1.16415	2.35623e-05	Up	1.00716e-06	Stfa2
212398	2176	20.0004	42.2425	1.07867	0.0308544	Up	0.00502352	Frat2
19659	2628	21.7173	48.7286	1.16593	0.0129885	Up	0.00171722	Rbp1
628705	1590	27.8526	69.4284	1.31771	0.000934733	Up	7.33146e-05	Phf11c
73102	6251	35.4306	75.2603	1.08689	0.00524582	Up	0.000573145	Slc22a23
20201	392	1295.71	4384.84	1.75878	1.88402e-61	Up	1.10772e-65	S100a8
18596	5410	132.568	294.373	1.15091	4.77372e-07	Up	1.24618e-08	Pdgfrb
217143	9276	81.9189	195.512	1.25499	1.01241e-06	Up	2.94652e-08	Gpr179
230098	1650	29.1676	63.1469	1.11434	0.00702185	Up	0.000816215	Arhgef39
12654	1704	78.8772	174.287	1.14378	1.15118e-05	Up	4.48748e-07	Chil1
59033	11811	14.3435	32.8431	1.1952	0.0415904	Up	0.00728712	Slc4a8
14313	2746	15.7425	36.3161	1.20595	0.0258598	Up	0.0040079	Fst
20299	1815	207.649	474.653	1.19272	0.00958523	Up	0.00119815	Ccl22
16182	3559	9.79035	33.1018	1.75748	0.00114151	Up	9.32239e-05	Il18r1
100034684	453	117.22	333.122	1.50683	1.46367e-11	Up	1.25645e-13	BC100530
20527	3973	310.772	689.586	1.14987	8.64752e-12	Up	7.08481e-14	Slc2a3
12759	1832	113.686	358.75	1.65792	1.20392e-13	Up	7.07852e-16	Clu
320495	5336	77.2519	185.068	1.26042	7.56394e-07	Up	2.0931e-08	Ipcef1
226791	1577	27.0176	56.9482	1.07575	0.0132159	Up	0.00175611	Lyplal1
76464	6525	25.0827	61.0995	1.28447	0.00214933	Up	0.00019575	Casc5
320739	3914	107.648	219.426	1.02741	7.84889e-05	Up	4.07489e-06	6530403H02Rik
21957	1036	11.1512	26.0899	1.22629	0.0442237	Up	0.00793831	Tnnt3
14766	3555	139.545	326.318	1.22555	8.44598e-06	Up	3.16327e-07	Adgrg1
15567	2747	81.4738	171.317	1.07226	0.000923285	Up	7.19281e-05	Slc6a4
12835	9620	14.2485	44.8761	1.65514	0.00112178	Up	9.08876e-05	Col6a3
225825	2487	40.2215	123.361	1.61685	2.23532e-05	Up	9.5022e-07	Cd226
108079	8201	11.466	28.5969	1.3185	0.0263159	Up	0.00409871	Prkaa2
240328	3297	162.722	355.348	1.12682	7.49339e-09	Up	1.216e-10	F830016B08Rik
77117	2235	21.4849	54.2437	1.33613	0.0046402	Up	0.000494631	Zfp934
100038659	971	145.1	360.773	1.31404	1.53818e-11	Up	1.35658e-13	Mirt2
12796	599	7.00355	17.8416	1.34909	0.0397358	Up	0.00688742	Camp
66222	1931	85.226	311.364	1.86923	7.94034e-17	Up	2.19424e-19	Serpinb1a
69994	2154	366.267	822.102	1.16642	4.74382e-10	Up	5.96882e-12	Rsc1a1
20720	2071	39.5585	93.5207	1.2413	0.000557758	Up	3.95494e-05	Serpine2
545428	6329	17.6173	37.1149	1.07501	0.0487453	Up	0.00896393	Ccdc141
240753	7112	82.411	180.092	1.12782	4.85525e-05	Up	2.30944e-06	Plekha6
235712	1260	50.4672	104.374	1.04835	0.00159359	Up	0.000137453	Mrgpra2b
12836	9222	39.3317	78.9261	1.00481	0.00935936	Up	0.00116111	Col7a1
75051	1731	40.7432	89.4101	1.13388	0.00134943	Up	0.000112743	Ccdc173
70417	7514	5.71352	17.8234	1.64132	0.0119977	Up	0.00156391	Megf10
105844	4748	14.973	34.0484	1.18522	0.0285151	Up	0.00454711	Card10
17863	3617	15.0505	40.9405	1.44372	0.00733346	Up	0.000861924	Myb
14178	2672	61.4001	144.608	1.23583	2.3235e-05	Up	9.90436e-07	Fgf7
17996	22489	16.9639	64.7717	1.9329	5.10799e-06	Up	1.81399e-07	Neb
624582	5159	24.0566	55.3268	1.20155	0.0140551	Up	0.00189902	Morf4l1-ps1
231931	1612	2.64497	9.3358	1.81952	0.00555752	Up	0.000616595	Gimap6
213980	3267	36.3158	73.3443	1.01409	0.0105188	Up	0.0013365	Fbxw10
76566	3533	64.8361	176.302	1.44318	8.81992e-08	Up	1.84094e-09	Fam101b
11535	1381	27.7941	77.2579	1.47491	0.000141857	Up	8.08206e-06	Adm
68797	1545	15.2915	32.8946	1.10512	0.0427527	Up	0.00756367	Pdgfrl
76459	3694	7.58863	20.4783	1.43218	0.0292211	Up	0.0046852	Car12
84004	2892	34.9568	175.16	2.32503	3.9601e-15	Up	1.60658e-17	Mcam
67800	2251	74.8264	151.01	1.01302	0.000242672	Up	1.50956e-05	Dgat2
18126	4150	863.143	1740.59	1.01191	2.58415e-18	Up	6.22942e-21	Nos2
54393	4486	48.342	104.018	1.10548	0.00178719	Up	0.000158268	Gabbr1
21826	5922	16.3445	47.1674	1.52899	0.00528475	Up	0.000578298	Thbs2
68385	1504	66.1998	133.284	1.0096	0.000968132	Up	7.65603e-05	Tlcd1
319535	5934	426.563	936.822	1.13501	1.00054e-12	Up	6.82399e-15	Zfp182
78892	4183	60.4279	175.858	1.54112	1.30217e-08	Up	2.25092e-10	Crispld2
50706	3105	14.7445	42.5792	1.52997	0.0020147	Up	0.000182185	Postn
16336	587	265.077	575.331	1.11798	7.54659e-09	Up	1.22907e-10	Insl3
20202	536	3893.88	12729	1.70884	2.22793e-52	Up	2.61987e-56	S100a9
18602	2640	119.003	315.782	1.40793	4.28609e-11	Up	4.13287e-13	Padi4
13587	716	9.90138	29.4044	1.57033	0.00790524	Up	0.000945394	Ear2
320111	3308	54.1238	126.438	1.2241	7.83038e-05	Up	4.06068e-06	Prr18
74002	4628	9.34291	24.0967	1.36689	0.0261927	Up	0.00406874	Psd2
26415	1406	33.0055	66.9871	1.02118	0.011123	Up	0.00142961	Mapk13
16160	2505	16.4399	75.133	2.19225	1.79055e-07	Up	4.20055e-09	Il12b
12815	6541	22.4509	76.0754	1.76065	6.2837e-06	Up	2.27954e-07	Col11a2
546644	922	45.8021	148.512	1.69709	1.71727e-08	Up	3.09974e-10	Ly6g
24001	3019	41.8446	104.226	1.3166	0.000106382	Up	5.77944e-06	Tiam2
15122	569	24.8641	61.0806	1.29665	0.00419997	Up	0.000436098	Hba-a1
71264	1061	4.40567	11.3962	1.37112	0.0499986	Up	0.00928948	4933432I03Rik
74318	1127	40.9592	82.7446	1.01448	0.0087463	Up	0.0010686	Hopx
230863	3158	15.904	44.7186	1.49148	0.00344381	Up	0.000341951	Sh2d5
268885	414	326.587	698.842	1.0975	1.13347e-06	Up	3.35881e-08	Stfa2l1
102631730	729	22.0733	46.5381	1.07611	0.0263787	Up	0.00411625	4930512M02Rik
320463	7333	15.1983	45.2286	1.57333	0.000927398	Up	7.25211e-05	F630111L10Rik
13838	6328	51.0359	153.536	1.58899	8.45586e-08	Up	1.74506e-09	Epha4
215693	3520	111.989	247.721	1.14536	4.06072e-07	Up	1.04096e-08	Zmat1
108078	3581	22.1954	58.5518	1.39945	0.00256451	Up	0.0002408	Olr1
53614	4450	15.2444	45.8305	1.58803	0.000786334	Up	5.93172e-05	Reck
17002	2742	404.097	1774.83	2.13491	7.48821e-42	Up	2.20138e-45	Ltf
29811	2124	79.0159	212.779	1.42914	5.22515e-08	Up	1.03332e-09	Ndrg2
14314	3609	33.9495	70.1933	1.04794	0.0161582	Up	0.00225749	Fstl1
29816	4402	22.3094	48.5549	1.12197	0.0217889	Up	0.00325398	Hip1r
381269	2493	31.3351	68.2825	1.12373	0.00678875	Up	0.000783932	Mreg
17444	5475	48.6464	121.119	1.31602	0.0019868	Up	0.000179429	Grap2
67647	4035	26.1759	55.5427	1.08536	0.0175599	Up	0.00250059	4930523C07Rik
66259	3613	5.56771	15.3372	1.46188	0.0274145	Up	0.00432946	Camk2n1
215446	3467	19.8632	52.2978	1.39665	0.00344898	Up	0.000342787	Entpd3
66898	3248	14.8069	36.4675	1.30034	0.013452	Up	0.00179204	Baiap2l1
50765	3455	6.60868	18.0591	1.45029	0.0239338	Up	0.00363904	Tfr2
72054	1702	70.8872	161.51	1.18803	4.31384e-05	Up	2.01387e-06	Cyp4f18
22064	3342	2.28759	6.36873	1.47718	0.0299362	Up	0.00481218	Trpc2
16415	2618	7.95221	35.658	2.1648	4.61765e-05	Up	2.17471e-06	Itgb2l
100041230	405	10.928	29.2786	1.42182	0.0137898	Up	0.00185264	Hist1h4m
595139	6361	24.9167	56.6156	1.18408	0.00724864	Up	0.000849823	E030024N20Rik
80976	3751	177.235	375.571	1.08342	0.0347636	Up	0.00582119	Syt13
19126	3395	15.9556	40.3545	1.33867	0.00769827	Up	0.000917021	Prom1
67393	2311	32.6071	71.2149	1.12699	0.00749101	Up	0.000886166	Cxxc5
228852	6370	34.5683	74.6461	1.11062	0.0073416	Up	0.000863564	Ppp1r16b
378425	4329	33.5563	111.135	1.72766	2.05329e-07	Up	4.85313e-09	Nlrp12
78688	2869	3.73932	11.9505	1.67622	0.0120251	Up	0.0015696	Nol3
320558	5688	19.6104	94.1924	2.26399	1.78768e-09	Up	2.51209e-11	Sycp2
108000	11130	32.5154	69.5175	1.09625	0.00761069	Up	0.000903904	Cenpf
26410	2507	368.059	743.574	1.01454	4.48529e-11	Up	4.40407e-13	Map3k8
14582	1773	14.0796	32.4896	1.20637	0.0307784	Up	0.00500547	Gfi1b
240063	3549	33.2671	95.894	1.52735	1.56275e-05	Up	6.34914e-07	Zfp811
433406	2790	37.8127	81.1669	1.10202	0.00418297	Up	0.000433841	Gm13363
80718	7201	51.5619	118.215	1.19703	0.00078853	Up	5.96219e-05	Rab27b
14062	3296	43.4529	96.3751	1.14921	0.0016239	Up	0.000140926	F2r
67731	6936	318.128	842.102	1.40439	4.87373e-20	Up	8.88321e-23	Fbxo32
240047	3670	108.656	252.07	1.21406	6.61928e-06	Up	2.43631e-07	Mmp25
14254	6280	17.1745	37.5382	1.1281	0.0384795	Up	0.00662667	Flt1
22441	1008	21.0803	49.5378	1.23263	0.0258761	Up	0.00401195	Xlr
105841	5299	128.329	267.756	1.06107	2.26859e-06	Up	7.44281e-08	Dennd3
100040049	935	21.8826	44.6951	1.03033	0.0439943	Up	0.00785581	1810010D01Rik
626578	3528	72.8684	161.884	1.15159	2.81429e-05	Up	1.23605e-06	Gbp10
73430	5159	166.019	342.908	1.04647	1.93511e-06	Up	6.13255e-08	1700049G17Rik
242126	6641	76.5717	159.165	1.05564	9.44405e-05	Up	5.0252e-06	Slc22a15
64011	1293	253.367	629.489	1.31295	1.57126e-11	Up	1.395e-13	Nrgn
381232	5292	21.9603	52.1978	1.24909	0.00764539	Up	0.000909374	Mirt1
13134	5397	35.1872	111.531	1.66432	4.87419e-07	Up	1.27816e-08	Dach1
14724	1850	78.5607	180.187	1.19762	2.0855e-05	Up	8.77948e-07	Gp1bb
94346	1282	35.2546	97.9587	1.47436	3.58786e-05	Up	1.64753e-06	Tmem40
106014251	9228	235.593	529.247	1.16765	1.26534e-10	Up	1.42842e-12	Rnf8-cmtr1
93838	3158	70.2224	141.065	1.00635	0.000434473	Up	2.97412e-05	Dqx1
54368	811	37.4283	106.212	1.50474	4.70971e-05	Up	2.2236e-06	Gp9
76074	2459	105.239	292.102	1.4728	2.56427e-12	Up	1.91476e-14	Gbp8
68016	2062	9.31791	22.9074	1.29773	0.041812	Up	0.00733823	Murc
246049	2431	1198.39	2643.71	1.14147	3.26849e-19	Up	6.34173e-22	Slc36a2
235956	1409	398.395	875.468	1.13585	1.57424e-07	Up	3.60979e-09	Zfp825
170813	1009	10.8712	38.3538	1.81886	0.000781346	Up	5.88338e-05	Ms4a3
56753	1764	9.99453	24.1762	1.27438	0.0352484	Up	0.00591717	Tacstd2
170745	3498	2.90432	8.22444	1.50172	0.0264609	Up	0.00413685	Xpnpep2
14734	2272	83.2039	452.23	2.44233	1.12039e-28	Up	5.26996e-32	Gpc3
56644	2227	1508.21	3103.19	1.04091	1.99215e-15	Up	7.49632e-18	Clec7a
17067	853	22.2085	46.2838	1.05939	0.0411433	Up	0.00718159	Ly6c1
16174	4889	149.688	344.775	1.2037	8.64203e-10	Up	1.11785e-11	Il18rap
207798	3276	23.3588	47.1973	1.01474	0.0344293	Up	0.00575712	Gramd1c
16521	4496	31.7216	75.0214	1.24184	0.00560898	Up	0.000623294	Kcnj5
15186	2415	110.15	222.502	1.01434	0.000234938	Up	1.4435e-05	Hdc
80749	2584	44.4928	17.0041	-1.38769	0.00330816	Down	0.000325798	Lrfn1
100043125	812	1116.74	539.983	-1.04831	2.76307e-08	Down	5.27986e-10	Gm11711
52120	2679	2013.39	1000.01	-1.00962	2.95507e-13	Down	1.89383e-15	Hgsnat
16534	1960	1236.61	571.527	-1.1135	2.81096e-11	Down	2.62784e-13	Kcnn4
14133	1317	248.441	109.033	-1.18814	3.39961e-08	Down	6.51619e-10	Fcna
74341	2370	4.96642	1.92935	-1.36409	0.0440445	Down	0.00788025	G630025P09Rik
13855	4230	42.3886	20.3343	-1.05976	0.0322502	Down	0.0053055	Epn2
108147	2611	1342.08	668.243	-1.00603	9.78136e-15	Down	4.48581e-17	Atic
12818	6465	189.668	79.6653	-1.25145	1.96007e-06	Down	6.22317e-08	Col14a1
100503386	3037	57.0006	23.2359	-1.29462	0.00249913	Down	0.000233191	Tpbgl
21664	1953	166.188	77.7594	-1.09572	1.91732e-05	Down	7.98133e-07	Phlda1
240672	1155	119.987	55.4574	-1.11342	0.000373753	Down	2.4766e-05	Dusp5
16852	817	6885.55	3271.46	-1.07364	3.72221e-28	Down	2.62621e-31	Lgals1
20306	912	323.841	90.985	-1.83158	8.28385e-14	Down	4.67574e-16	Ccl7
11501	3115	48762.6	22240.3	-1.1326	1.88033e-21	Down	2.76389e-24	Adam8
66039	2149	6.42287	1.8666	-1.7828	0.00535105	Down	0.000587394	Tmem254a
13400	2808	1661.7	572.029	-1.5385	0.00146214	Down	0.000123622	Dmpk
17533	5322	17265.5	7123.08	-1.27732	4.83172e-34	Down	1.70451e-37	Mrc1
14609	3105	465.146	150.049	-1.63225	1.13714e-13	Down	6.61907e-16	Gja1
68040	1991	88.3591	41.8869	-1.07688	0.00182673	Down	0.000162916	Zfp593
17218	3441	203.615	101.349	-1.00651	0.000345992	Down	2.24789e-05	Mcm5
224833	5032	76.8996	37.3919	-1.04025	0.00599295	Down	0.000672304	AI661453
233571	1917	7702.3	3808.59	-1.01603	1.72058e-16	Down	4.95699e-19	P2ry6
13836	3948	425.047	126.096	-1.7531	0.000382968	Down	2.55117e-05	Epha2
17357	1611	3681.22	1623.73	-1.18088	1.67201e-31	Down	6.88152e-35	Marcksl1
12282	4432	3203.09	1556.11	-1.04152	3.16119e-14	Down	1.61702e-16	Hyou1
72754	4409	1413.58	662.848	-1.0926	7.64231e-12	Down	6.11097e-14	Arhgef10l
664849	1401	99.0445	29.2281	-1.76072	0.00777823	Down	0.000927918	Gm7367
241226	5782	140.986	17.8699	-2.97995	2.6441e-21	Down	4.04201e-24	Itga8
56473	1508	61.7679	30.8808	-1.00015	0.0221356	Down	0.00331227	Fads2
80910	1611	833.58	281.34	-1.56701	5.41325e-21	Down	8.59346e-24	Gpr84
12443	3796	1706.95	381.643	-2.16112	6.74071e-11	Down	7.01497e-13	Ccnd1
20293	537	25.5055	8.27379	-1.62419	0.00453124	Down	0.000479287	Ccl12
330122	1018	6254.11	2508.43	-1.31802	1.44707e-28	Down	7.65735e-32	Cxcl3
18788	1991	339.119	124.063	-1.45072	6.43414e-14	Down	3.48037e-16	Serpinb2
269060	5652	731.762	364.196	-1.00666	7.22685e-09	Down	1.16e-10	Dagla
93722	4534	53.3716	15.7643	-1.75941	5.90516e-05	Down	2.913e-06	Pcdhga10
13449	1717	1876.42	926.143	-1.01868	9.64894e-15	Down	4.31162e-17	Dok2
18019	6251	2766.53	1282.61	-1.10899	2.85823e-24	Down	2.68883e-27	Nfatc2
57349	1098	2786.02	963.84	-1.53134	2.51901e-28	Down	1.62918e-31	Ppbp
13401	2520	295.112	109.58	-1.42927	4.20432e-11	Down	4.0293e-13	Dmwd
14276	1089	641.217	299.157	-1.09991	9.4664e-08	Down	2.00371e-09	Folr2
13003	9592	17583	7264	-1.27534	1.0508e-19	Down	1.97705e-22	Vcan
16450	4054	120.48	50.4043	-1.25718	0.000200778	Down	1.2041e-05	Jag2
13731	3440	291.413	117.525	-1.31009	2.63171e-08	Down	5.01336e-10	Emp2
20198	513	1525.98	758.299	-1.0089	2.88103e-14	Down	1.45678e-16	S100a4
18186	5921	4782.66	2306.83	-1.0519	4.98061e-25	Down	4.39259e-28	Nrp1
12156	3566	67.3789	32.6533	-1.04507	0.00748419	Down	0.000884919	Bmp2
12409	1021	68.44	28.9673	-1.24041	0.00177021	Down	0.000156121	Cbr2
12642	1365	149.611	17.1896	-3.1216	6.10964e-22	Down	7.54365e-25	Ch25h
654467	1428	505.687	184.12	-1.4576	0.0330049	Down	0.00547429	Gm10052
74754	4028	1825.99	743.586	-1.29611	1.39148e-21	Down	1.8817e-24	Dhcr24
13121	4353	1083.23	528.349	-1.03578	7.02933e-14	Down	3.88498e-16	Cyp51
319520	2427	310.373	135.036	-1.20066	4.89883e-08	Down	9.62022e-10	Dusp4
14825	964	131.243	60.5136	-1.11691	0.000486811	Down	3.39176e-05	Cxcl1
23872	3560	3606.38	1541.61	-1.22612	8.01952e-23	Down	8.48726e-26	Ets2
100043387	1621	39.5088	2.36605	-4.06162	8.77854e-14	Down	5.00657e-16	Gm14305
14218	10464	300.992	147.308	-1.03089	6.05531e-07	Down	1.63416e-08	Sh3pxd2a
56744	615	33929.8	16235.5	-1.0634	1.8425e-28	Down	1.08331e-31	Pf4
18074	4913	29.7433	8.0436	-1.88665	0.000394114	Down	2.64164e-05	Nid2
107449	5867	367.817	137.659	-1.41789	3.11879e-11	Down	2.95229e-13	Unc5b
103710	3059	715.307	352.67	-1.02024	9.68218e-11	Down	1.04746e-12	Slc35e4
17869	2398	942.804	292.944	-1.68633	1.06255e-18	Down	2.37399e-21	Myc
101401	6056	31.484	9.82118	-1.68065	0.00125962	Down	0.000104055	Adamts9
72043	3829	1712.09	777.464	-1.13891	1.11624e-20	Down	1.83765e-23	Sulf2
93671	4430	374.41	134.004	-1.48234	1.31529e-13	Down	7.81071e-16	Cd163
16835	4548	6973.66	3417.87	-1.02882	5.1196e-26	Down	4.21416e-29	Ldlr
243219	5838	375.675	182.692	-1.04007	6.95173e-07	Down	1.90878e-08	2900026A02Rik
14104	9938	1940.78	686.137	-1.50007	4.45727e-24	Down	4.45518e-27	Fasn
13660	3182	13332.9	6605.49	-1.01325	8.37431e-22	Down	1.08322e-24	Ehd1
170741	1020	669.466	301.201	-1.15228	1.74937e-10	Down	2.07768e-12	Pilrb1
20296	806	2430.38	554.039	-2.13312	3.92283e-08	Down	7.56519e-10	Ccl2
110958	2051	44.9326	20.5126	-1.13125	0.0195393	Down	0.00284794	M1ap
13649	4897	101.363	50.3238	-1.01022	0.00157677	Down	0.000135631	Egfr
20311	1656	1372	534.192	-1.36085	3.55025e-12	Down	2.71362e-14	Cxcl5
93703	4684	36.1114	16.267	-1.15051	0.027613	Down	0.00437542	Pcdhgb6
381680	2312	1931.38	933.783	-1.04848	1.07271e-15	Down	3.59505e-18	Nxpe5
69032	1057	197.158	46.4438	-2.0858	9.7584e-15	Down	4.4179e-17	Lyzl4
16161	2873	159.678	54.808	-1.54271	9.21977e-09	Down	1.5441e-10	Il12rb1
101488212	3964	286.677	141.856	-1.015	0.000591682	Down	4.25463e-05	Gm21975
21926	1653	420.829	166.952	-1.3338	2.06064e-11	Down	1.86582e-13	Tnf
20612	6427	4977.08	2369.68	-1.07061	2.67284e-14	Down	1.3287e-16	Siglec1
20775	2748	1044.34	456.434	-1.19411	2.20101e-17	Down	5.82347e-20	Sqle
12822	5058	2602.44	1122.97	-1.21255	4.15107e-17	Down	1.1227e-19	Col18a1
380863	1183	77.7138	37.8901	-1.03635	0.00469048	Down	0.000501369	Tmem171
219150	2931	520.544	425.998	-0.289173	0.139053	*	0.0350249	Hmbox1
13666	4519	815.89	731.61	-0.1573	0.450422	*	0.183289	Eif2ak3
142688	2360	327.092	441.126	0.431496	0.0207257	*	0.00306962	Asb13
52028	5646	115.4	133.572	0.210971	0.657074	*	0.341812	Bbs1
246293	3163	74.4792	68.2484	-0.126042	0.840045	*	0.64295	Klhl8
217207	4344	1384.3	1190.56	-0.217519	0.15323	*	0.0400732	Dhx8
67525	3216	353.788	444.034	0.327786	0.12759	*	0.031157	Trim62
54638	2274	767.621	669.725	-0.196825	0.380854	*	0.141928	Ccdc22
434215	3817	45.9861	64.8622	0.496179	0.399165	*	0.152292	Lrrc32
74376	8280	4.88927	7.89855	0.69197	0.464433	*	0.1922	Myo18b
108888	2426	582.776	510.358	-0.191434	0.411192	*	0.159081	Atad3a
228592	1925	2.9085	3.4757	0.257025	0.840045	*	0.622277	F830045P16Rik
12798	1800	718.757	784.002	0.125353	0.610243	*	0.298053	Cnn2
66271	766	133.498	149.374	0.162116	0.767411	*	0.463734	Tmem126a
66454	954	51.6904	50.201	-0.0421796	0.953225	*	0.895372	Nmnat1
17145	1143	0.203553	0.187006	-0.122321	0.7952	*	0.523937	Mageb1
16590	5189	18.4118	34.1172	0.889866	0.128927	*	0.0315527	Kit
56554	1287	7.22656	7.54795	0.0627754	0.957183	*	0.906104	Raet1d
213452	6385	905.782	1059.07	0.225558	0.186779	*	0.0522954	Dstyk
19092	4696	3.28557	4.35828	0.407615	0.744606	*	0.438979	Prkg2
229898	3021	87.9703	162.977	0.889579	0.000934334	*	7.32283e-05	Gbp5
72946	3395	998.715	773.63	-0.368428	0.0183338	*	0.00263668	Lrrc47
19720	4204	801.191	739.031	-0.11651	0.646502	*	0.33009	Trim27
66212	552	264.363	223.765	-0.240535	0.443224	*	0.179001	Sec61b
238276	6685	27.7037	38.6712	0.481181	0.467195	*	0.193877	Akap5
73230	3806	0.818848	0.788359	-0.0547436	0.953219	*	0.879323	Bmper
57390	850	0.401532	0.460183	0.196694	0.784988	*	0.48598	Psors1c2
74477	4332	334.477	451.961	0.43429	0.019428	*	0.0028283	4933427D14Rik
14729	2215	96.0898	156.443	0.703184	0.0588191	*	0.0113744	Gp5
66586	1654	167.907	148.894	-0.173374	0.694343	*	0.382685	Crls1
16410	7055	8712.83	7908.57	-0.139726	0.552586	*	0.253778	Itgav
15101	4265	2821.37	3118.1	0.14427	0.343589	*	0.121977	H60a
224530	1991	16.2103	24.4767	0.594494	0.463446	*	0.191559	Acat3
239083	1508	2.0765	2.54073	0.291086	0.801763	*	0.547782	Ccnb1ip1
100043772	6546	64.5109	77.9563	0.273124	0.645774	*	0.328672	Zfp850
626848	2757	843.977	1121.61	0.410291	0.0478655	*	0.00876718	Etohi1
52055	4989	4072.12	3687.6	-0.1431	0.338211	*	0.118974	Rab11fip5
18647	4928	1232.54	760.968	-0.695732	5.66097e-07	*	1.50777e-08	Cdk14
20962	1132	5.35698	7.88288	0.557301	0.606462	*	0.294923	Sycp3
72486	3456	104.723	80.6773	-0.376338	0.396193	*	0.150552	Rnf219
99982	3030	994.652	947.276	-0.0704077	0.795455	*	0.5367	Kdm1a
27275	3974	609.552	485.672	-0.327769	0.078332	*	0.0165986	Nufip1
231050	2541	887.715	941.309	0.0845717	0.765568	*	0.461736	Galnt11
626391	2903	262.189	450.91	0.782234	2.60464e-05	*	1.12406e-06	Zfp951
245305	1264	49.6607	47.0984	-0.0764259	0.926195	*	0.812871	B230307C23Rik
235132	8877	775.779	1121.36	0.531531	0.000238202	*	1.47756e-05	Zbtb44
54201	6893	262.493	251.726	-0.0604278	0.869851	*	0.722765	Zfp316
382252	3366	149.952	222.272	0.567823	0.0600647	*	0.0116895	A830080D01Rik
238393	2042	0.783437	0.860532	0.135411	0.86318	*	0.709149	Serpina3f
11798	6560	1930.92	2129.32	0.141107	0.581461	*	0.275585	Xiap
230753	4350	3423.16	3386.48	-0.0155435	0.949448	*	0.868727	Thrap3
20873	3566	79.1741	99.5632	0.330584	0.450014	*	0.183017	Plk4
109254	2440	0.227061	0.242959	0.0976369	0.840045	*	0.635573	Adtrp
70162	557	7.27098	11.225	0.626498	0.513445	*	0.224438	Hk1os
70549	12150	21.8147	19.9924	-0.12585	0.902471	*	0.77316	Tln2
383619	2541	1275.74	2368	0.89233	2.40067e-12	*	1.77849e-14	Aim2
333452	432	0.183234	0.193767	0.0806354	0.840045	*	0.668657	Gm5132
216971	3884	881.678	574.752	-0.617313	6.27801e-05	*	3.12645e-06	Fam222b
66241	1463	246.904	250.726	0.0221608	0.953225	*	0.897331	Tmem9
72948	5108	3.55748	4.15863	0.225253	0.840045	*	0.663327	Tppp
21881	3242	4373.64	2632.01	-0.732674	1.64893e-10	*	1.9487e-12	Tkt
257632	4621	649.661	614.21	-0.0809538	0.795455	*	0.535472	Nod2
66230	738	27.0533	20.2861	-0.41531	0.633964	*	0.318883	Mrps28
11651	2706	5805.55	4986.64	-0.219364	0.0713688	*	0.0146153	Akt1
19727	3666	273.92	290.311	0.0838454	0.840045	*	0.613375	Rfxank
192156	1763	599.248	439.004	-0.448919	0.0142213	*	0.00192566	Mvd
74011	2687	36.4264	69.43	0.930575	0.0273302	*	0.00430971	Slc25a27
432555	2971	357.739	368.1	0.0411901	0.907959	*	0.782621	Gm5431
64051	3920	5.60313	6.24191	0.155755	0.899065	*	0.768695	Sv2a
27274	2494	1.52358	1.33788	-0.187511	0.84089	*	0.669901	Zfp354b
327987	11787	1858.99	2182.44	0.231424	0.244352	*	0.0752682	Med13
239691	1375	0.416345	0.346959	-0.263014	0.6522	*	0.336227	AU021092
19165	2017	1522.36	1239.85	-0.296148	0.0620147	*	0.0121492	Psen2
12028	869	1291.86	1397.87	0.113784	0.670768	*	0.354748	Bax
72123	4155	1504.69	1230.44	-0.290291	0.0715604	*	0.0146756	Ccdc71l
216616	2036	2.48025	2.58068	0.0572641	0.957183	*	0.906147	Efemp1
210009	3772	253.304	166.835	-0.60245	0.00844102	*	0.00102436	Mtrr
434223	8675	1013.59	1242.06	0.293253	0.101654	*	0.0232977	Gm1966
57753	3977	248.631	231.755	-0.101407	0.806359	*	0.553338	Noc3l
319973	957	0.193952	0.178794	-0.117408	0.7952	*	0.532802	A630077J23Rik
269682	4833	899.086	777.162	-0.210244	0.222743	*	0.066058	Golga3
22355	3403	4.29371	5.78031	0.428921	0.725699	*	0.420073	Vipr2
20716	2085	0.64137	0.768689	0.261243	0.718639	*	0.411164	Serpina3n
320802	3230	1.27188	1.19903	-0.0850966	0.940123	*	0.840967	Ifitm10
71131	3637	63.4423	50.9313	-0.316892	0.613177	*	0.301108	Zfp689
70503	2443	12.5964	13.3439	0.0831735	0.947577	*	0.86215	Ddo
214951	1557	82.8861	99.5618	0.264463	0.611488	*	0.299744	Rhbdl1
66129	972	285.629	309.221	0.114494	0.771824	*	0.467959	Aaed1
75016	2205	13.0687	19.2852	0.561379	0.504962	*	0.21921	4930480K23Rik
16527	3810	0.203553	0.187006	-0.122321	0.7952	*	0.523937	Kcnk3
195646	2270	0.193952	0.178794	-0.117408	0.7952	*	0.532802	Hs3st2
12262	1063	15418.4	9332.82	-0.724267	9.87612e-07	*	2.84531e-08	C1qc
22227	1644	6.43029	7.8211	0.282486	0.832644	*	0.590262	Ucp1
19252	1952	446.641	339.121	-0.397318	0.0361496	*	0.00611278	Dusp1
320297	2807	0.521949	0.623749	0.257059	0.721008	*	0.415911	A830009L08Rik
68001	1163	44.26	38.3263	-0.207672	0.795398	*	0.533367	1110004E09Rik
208151	7964	1.9523	1.97654	0.0178032	0.986189	*	0.970649	Tmem132b
74012	4197	1910.47	1623.99	-0.234388	0.0988742	*	0.0224397	Rap2b
108089	5156	44.1789	81.8364	0.889384	0.0233205	*	0.00352659	Rnf144a
319760	2649	20.0303	33.631	0.747607	0.20291	*	0.0582554	D130020L05Rik
328963	3083	0.401532	0.460183	0.196694	0.784988	*	0.48598	G630071F17Rik
272009	2939	0.370181	0.41321	0.158642	0.795455	*	0.536866	Srsf12
50875	3590	2668.23	2681.67	0.00724927	0.978929	*	0.954698	Tmod3
16716	5455	4.98967	4.0323	-0.30734	0.812122	*	0.563252	Ky
66962	1846	62.1507	45.3708	-0.454007	0.393548	*	0.148876	Swsap1
58520	1185	205.223	186.197	-0.140363	0.752073	*	0.445769	0610007P14Rik
100504491	864	1.41374	1.41323	-0.00051885	0.999432	*	0.999053	Dcdc2b
98682	4754	2611.1	1808.42	-0.529929	1.22856e-05	*	4.81081e-07	Mfsd6
114676	1545	35.3257	31.2077	-0.178812	0.840045	*	0.620554	4930519F09Rik
217138	1410	0.183234	0.193767	0.0806354	0.840045	*	0.668657	Prr15l
246228	3140	28.0148	35.2406	0.331051	0.702974	*	0.392394	Vwa1
320997	2618	0.885486	0.738396	-0.262075	0.776666	*	0.473578	Cyp4f39
433294	1086	1.14486	1.21947	0.0910791	0.933704	*	0.827257	Mettl21c
224860	4068	2197.54	1714.04	-0.358488	0.00447122	*	0.000472395	Plcl2
433855	1732	114.05	88.0942	-0.372544	0.457958	*	0.18789	AI506816
67704	991	490.8	472.043	-0.0562167	0.849743	*	0.684551	1810037I17Rik
14065	1762	10.3359	11.3465	0.134588	0.910242	*	0.7864	F2rl3
232174	4700	31.3334	50.9819	0.702283	0.148834	*	0.038416	Cyp26b1
70350	1855	3549.26	3427.32	-0.0504364	0.840045	*	0.607365	Basp1
13196	6139	3540.17	2571.69	-0.4611	2.5169e-05	*	1.08324e-06	Asap1
268752	2011	596.072	501.321	-0.249753	0.190285	*	0.0535009	Wdfy2
213011	2765	87.0147	98.4106	0.177554	0.783559	*	0.481294	Zfp583
217666	3338	81.4381	91.1467	0.162486	0.7952	*	0.521505	L2hgdh
434341	6945	2138	3006.12	0.491639	0.00039906	*	2.68194e-05	Nlrc5
230597	2170	65.8671	57.5336	-0.195154	0.790365	*	0.494766	Zfyve9
330188	2287	4.68582	5.9969	0.355916	0.7952	*	0.503645	Ccdc63
102657	3197	33.835	36.6122	0.113806	0.889582	*	0.754116	Cd276
241732	3087	206.475	145.539	-0.504565	0.0449508	*	0.00808846	Tspyl3
68612	931	43.4024	65.2589	0.588398	0.196337	*	0.0558026	Ube2c
13589	7330	2016.59	1843.19	-0.129708	0.554901	*	0.255526	Mapre1
228026	5202	1697.81	2348.88	0.468299	0.00044208	*	3.04112e-05	Pdk1
381974	1847	0.370181	0.41321	0.158642	0.795455	*	0.536866	Mrgprg
56774	3433	0.401532	0.460183	0.196694	0.784988	*	0.48598	Slc6a14
211151	672	96.6414	117.413	0.280873	0.53203	*	0.239238	Churc1
212085	588	17.63	17.7251	0.00776312	0.993332	*	0.985916	Trim52
114128	1897	113.886	116.765	0.0360201	0.951013	*	0.871892	Laptm4b
320027	3117	0.440084	0.499955	0.18402	0.794356	*	0.502124	Fstl4
319262	4227	403.233	454.815	0.173666	0.595056	*	0.285846	Fchsd1
74018	5588	617.845	593.964	-0.0568693	0.840045	*	0.650782	Als2
66404	2142	2247.67	2252.04	0.00280208	0.989491	*	0.976983	Rtfdc1
56274	2928	391.677	350.634	-0.159696	0.695352	*	0.38387	Stk3
269966	6315	2772.55	2320.48	-0.25679	0.0389236	*	0.0067146	Nup98
75799	1844	0.227061	0.242959	0.0976369	0.840045	*	0.635573	4930444P10Rik
100038657	794	0.227061	0.242959	0.0976369	0.840045	*	0.635573	7420461P10Rik
26367	3827	2.13611	1.73702	-0.29837	0.7952	*	0.528587	Ceacam2
71624	1202	12.1405	21.0265	0.792384	0.267324	*	0.0855089	4833411C07Rik
238333	2028	6.73744	9.02195	0.421239	0.723618	*	0.418076	Samd15
140497	1139	3157.94	2621.69	-0.268488	0.0378438	*	0.00647046	AF251705
23983	1711	3174.8	2114.97	-0.586026	1.29305e-07	*	2.88138e-09	Pcbp1
100502950	1152	0.190188	0.201507	0.0834005	0.840045	*	0.663046	Gm3336
217154	3049	222.187	330.999	0.575053	0.020019	*	0.00294141	Stac2
67636	1404	133.725	190.149	0.507864	0.0975188	*	0.022069	Lyrm5
75219	4632	119.791	112.012	-0.0968679	0.848324	*	0.681739	Dusp18
320181	4864	2.25682	1.94125	-0.217306	0.840045	*	0.647219	Fndc7
66496	797	307.865	334.297	0.118833	0.779239	*	0.477311	Ppdpf
11754	4396	1.90284	2.64024	0.472511	0.6522	*	0.336013	Aoc3
208117	4558	146.438	176.43	0.268805	0.532757	*	0.239628	Aph1b
66044	1283	36.4167	29.8057	-0.289014	0.732569	*	0.426971	Dtd1
380629	3667	992.846	1162.98	0.22818	0.213261	*	0.0624984	Heca
17022	2075	0.652677	0.501186	-0.381023	0.527907	*	0.235124	Lum
75785	6683	2224.3	3637.6	0.709635	2.28286e-08	*	4.25485e-10	Klhl24
232431	2072	4.07527	4.41303	0.114875	0.933874	*	0.827627	Gprc5a
13603	1783	77.6788	62.7591	-0.307697	0.566119	*	0.26356	Opn3
67690	1049	0.193952	0.178794	-0.117408	0.7952	*	0.532802	Prss37
104099	5948	789.401	421.105	-0.906577	2.33345e-06	*	7.7105e-08	Itga9
58212	3970	0.773784	0.852373	0.139555	0.857514	*	0.699856	Srrm3
242851	1174	0.193952	0.178794	-0.117408	0.7952	*	0.532802	Gnat3
627626	6890	0.193952	0.178794	-0.117408	0.7952	*	0.532802	Ptchd4
626275	2364	0.183234	0.193767	0.0806354	0.840045	*	0.668657	A930012L18Rik
224648	8567	2523.81	2977.62	0.23856	0.108618	*	0.0253919	Uhrf1bp1
12983	4776	58117.9	48279.8	-0.267561	0.0187455	*	0.00270698	Csf2rb
57248	878	368.37	453.715	0.300628	0.149613	*	0.0387103	Ly6i
227615	914	108.774	112.934	0.0541447	0.925156	*	0.811252	Tmem203
103284	2102	371.618	284.784	-0.383953	0.0637337	*	0.0125646	Zc3h10
19227	1455	0.726529	0.791916	0.124327	0.872234	*	0.726588	Pthlh
546729	1047	0.227061	0.242959	0.0976369	0.840045	*	0.635573	Calhm1
224703	1630	983.65	1016.53	0.0474393	0.843893	*	0.673606	2019-03-02
321019	2942	373.218	196.557	-0.925072	1.90298e-06	*	5.99716e-08	Gpr183
320020	1222	1.93059	1.95105	0.0152099	0.98795	*	0.974125	6330415G19Rik
78655	2434	171.538	196.159	0.193494	0.631798	*	0.317422	Eif3j1
243983	2407	544.591	556.393	0.0309332	0.928818	*	0.817412	Zdhhc13
19683	3208	0.360399	0.408298	0.18003	0.7952	*	0.50753	Rdh16
72999	2487	507.369	502.309	-0.0144614	0.963181	*	0.922093	Insig2
12334	3205	2893.69	1952.01	-0.567946	1.09968e-07	*	2.41027e-09	Capn2
78267	2953	62.0388	82.5252	0.411664	0.375486	*	0.138902	Klhdc8b
51813	2921	277.369	317.236	0.193751	0.640676	*	0.323979	Ccnc
27403	6607	4349.35	3766.37	-0.207626	0.232973	*	0.0701877	Abca7
74359	2585	88.9443	76.8219	-0.211385	0.736866	*	0.431817	4931414P19Rik
74256	8048	1151.43	1242.42	0.109722	0.69583	*	0.384577	Cyld
252875	3724	229.94	242.88	0.0789845	0.840045	*	0.641236	Mios
78593	3913	1.69248	2.58557	0.611339	0.479738	*	0.202072	Nrip3
56360	1774	406.535	418.112	0.0405084	0.911602	*	0.788314	Acot9
224697	4115	2244.71	2924.17	0.381498	0.0106947	*	0.0013645	Adamts10
241118	2650	0.183234	0.193767	0.0806354	0.840045	*	0.668657	Asic4
70747	4066	14.2434	19.4358	0.448421	0.638591	*	0.322337	Tspan2
18595	6553	5.90825	9.6961	0.714673	0.432064	*	0.172109	Pdgfra
70527	2157	361.895	351.668	-0.0413603	0.908505	*	0.783831	Stambp
11615	2093	383.141	246.184	-0.638138	0.00095461	*	7.52665e-05	Gm4737
239611	22806	1.84735	2.12532	0.202218	0.841757	*	0.671158	Muc19
235431	3626	6.33574	6.49814	0.0365132	0.973992	*	0.945301	Coro2b
100503353	3382	250.862	475.41	0.922277	0.000135862	*	7.66862e-06	Gm14440
69129	1126	15.4885	17.9715	0.214515	0.840045	*	0.635958	Pex11g
414872	10654	1370.93	1419.37	0.0501015	0.840045	*	0.641168	Zyg11b
67197	826	441.065	446.184	0.0166493	0.95922	*	0.909759	Zcrb1
67367	3809	2463.68	4740.37	0.944184	3.50564e-18	*	8.65692e-21	Paxbp1
216527	1872	687.369	670.438	-0.035982	0.897876	*	0.766645	Ccm2
227746	1858	144.732	133.812	-0.113173	0.83144	*	0.588732	Rabepk
27398	1047	272.956	216.741	-0.332694	0.205424	*	0.0593986	Mrpl2
227059	5003	521.496	409.547	-0.348628	0.0659761	*	0.0131386	Slc39a10
74490	2179	0.651131	0.679466	0.0614541	0.942391	*	0.84803	Mamstr
18577	4462	1458.9	1429.27	-0.0296023	0.925417	*	0.811699	Pde4a
100043332	1321	141.413	142.61	0.0121611	0.98015	*	0.957296	Ankrd66
29861	2278	4.49189	4.21137	-0.0930341	0.947502	*	0.860818	Dpf1
14758	4828	3.30415	6.67919	1.01539	0.197108	*	0.0561029	Gpm6b
228875	2009	893.129	702.34	-0.346699	0.0541563	*	0.0102435	Slc35c2
11964	3946	6278.82	5855.6	-0.100675	0.620132	*	0.307043	Atp6v1a
224105	5741	3319.88	2666.72	-0.316064	0.00950773	*	0.00118567	Pak2
382073	1175	448.066	610.807	0.447005	0.00631919	*	0.000716607	Ccdc84
384059	3174	4.12133	6.11984	0.570386	0.592207	*	0.283771	Tlr12
67991	6384	1216.59	1022.49	-0.250757	0.109936	*	0.0257646	Nacc2
319670	10136	149.453	235.06	0.653336	0.00414044	*	0.000428942	Eml5
20890	1519	0.183234	0.193767	0.0806354	0.840045	*	0.668657	Wnt8a
239647	2216	343.82	380.012	0.144391	0.721008	*	0.415167	Pced1b
68026	2387	55.1999	79.5076	0.526428	0.24231	*	0.0742506	2810417H13Rik
30841	3691	964.159	730.656	-0.400077	0.00548956	*	0.000607764	Kdm2b
100036768	2872	84.8552	89.243	0.0727352	0.907959	*	0.782666	Gm11696
320879	1954	11.4367	12.8005	0.162528	0.878922	*	0.736751	B230217O12Rik
100042295	874	0.401763	0.34373	-0.225069	0.687944	*	0.376371	Gm3776
212937	3488	13117.1	10978.5	-0.256766	0.0426003	*	0.00751668	Tifab
56367	1919	266.008	356.1	0.420813	0.17572	*	0.0481453	Scoc
320795	3345	4766.01	4132	-0.205941	0.151141	*	0.0393315	Pkn1
21402	1454	933.774	892.309	-0.0655301	0.83642	*	0.595208	Skp1a
16834	3060	1054.75	710.939	-0.569103	5.29015e-05	*	2.55363e-06	Cog1
654818	2052	13.2508	15.5539	0.2312	0.840045	*	0.634724	Smco3
100504350	2543	0.183234	0.193767	0.0806354	0.840045	*	0.668657	Gm14169
72821	4562	5.28184	6.03199	0.191593	0.868077	*	0.718521	Scn2b
279653	10165	1.78958	2.81654	0.654306	0.438591	*	0.176334	Pcdh19
320534	4583	2695.08	1742.84	-0.628883	1.66827e-06	*	5.1692e-08	Tmem104
67466	2859	603.606	544.259	-0.149314	0.637836	*	0.321864	Pdcl
22409	1977	0.386677	0.377764	-0.0336425	0.953225	*	0.898451	Wnt10a
66482	4277	1228.13	1063.38	-0.207809	0.243095	*	0.074695	Exoc2
100504628	546	0.227061	0.242959	0.0976369	0.840045	*	0.635573	Gm20319
624784	2896	746.444	563.153	-0.406508	0.00988855	*	0.00124653	Gm9855
67706	795	673.112	637.742	-0.077873	0.795455	*	0.535341	Tmem179b
541463	1767	0.356944	0.397059	0.153656	0.798937	*	0.544055	Tex24
171580	3438	941.413	925.458	-0.0246597	0.939201	*	0.839641	Mical1
54194	2097	1231.27	1780.31	0.53199	1.16804e-05	*	4.56007e-07	Akap8l
380855	2046	71.6582	90.7874	0.34136	0.463112	*	0.191287	Rsl1
503610	2847	1163.81	1027.63	-0.179527	0.429397	*	0.170331	Zdhhc18
216131	5048	2238.87	1712.23	-0.386892	0.00374875	*	0.000379107	Trappc10
71941	1867	252.743	342.058	0.436572	0.044145	*	0.0079175	Cars2
17219	3108	239.955	161.858	-0.568038	0.026323	*	0.00410136	Mcm6
69126	418	260.918	258.815	-0.0116709	0.975961	*	0.948627	1810022K09Rik
226041	7981	0.832602	1.04748	0.331219	0.658053	*	0.342994	Pgm5
69481	1380	0.37953	0.370218	-0.0358379	0.953219	*	0.891121	Actl9
20196	732	216.663	175.999	-0.299881	0.30028	*	0.100559	S100a13
66113	2321	0.203553	0.187006	-0.122321	0.7952	*	0.523937	Apoa5
19328	2010	991.368	1257.56	0.343131	0.0380412	*	0.00651898	Rab12
18348	1030	0.851143	1.17096	0.460225	0.538726	*	0.244118	Olfr49
18007	7307	60.6631	49.6432	-0.289222	0.652804	*	0.337216	Neo1
107885	768	250.73	308.268	0.298049	0.27627	*	0.0894043	Mthfs
78767	2069	4.28977	6.46912	0.592667	0.566655	*	0.264004	Efcab11
12229	2535	1887.2	1732.77	-0.123166	0.504868	*	0.219069	Btk
77305	4313	1059.15	872.823	-0.279144	0.0804508	*	0.0171185	Wdr82
232035	5654	3.79646	3.42267	-0.149531	0.902069	*	0.772763	Ccser1
18491	11027	1.81378	2.37012	0.385963	0.723661	*	0.418207	Pappa
434204	3069	711.402	787.696	0.146975	0.568889	*	0.265647	Whamm
76974	675	0.193952	0.178794	-0.117408	0.7952	*	0.532802	Urah
22289	5920	1285.23	1484.09	0.207559	0.18887	*	0.0530031	Kdm6a
209239	2652	178.424	129.361	-0.463905	0.0877983	*	0.0192807	Gan
246229	3571	160.331	185.389	0.209509	0.60451	*	0.293405	Bivm
11595	7355	0.183234	0.193767	0.0806354	0.840045	*	0.668657	Acan
622307	2241	0.753233	0.812412	0.109116	0.885501	*	0.747949	5830473C10Rik
67238	2215	209.13	183.387	-0.189505	0.660866	*	0.345587	Fam220a
67207	2360	90.606	108.395	0.258625	0.590991	*	0.282708	Lsm1
13383	4570	994.957	989.701	-0.00764182	0.974783	*	0.947044	Dlg1
16623	867	7.62555	13.4497	0.818661	0.313481	*	0.107068	Klk1b1
101502	1818	1570.92	1750.84	0.156443	0.420697	*	0.164836	Hsd3b7
83946	10729	2120.13	2990.6	0.496281	0.00231621	*	0.000213127	Phip
751864	618	45.1069	47.1619	0.0642735	0.940248	*	0.841403	Gm9733
70230	1092	1.00429	1.17333	0.224439	0.814498	*	0.56739	3300002P13Rik
71684	2046	398.88	430.955	0.111583	0.744459	*	0.438849	Rbm43
56043	1729	108.358	129.549	0.257689	0.545274	*	0.24872	Akr1e1
17350	2596	136.624	150.787	0.142298	0.794098	*	0.498973	Mlh1
67020	1585	3.32373	3.85742	0.214833	0.848921	*	0.68311	Tmem88
27410	6484	5452.47	3940.42	-0.468559	1.29417e-05	*	5.13621e-07	Abca3
74035	3741	681.131	493.645	-0.464458	0.00539173	*	0.000592811	Nol9
13038	1583	167.975	278.566	0.729776	0.00424636	*	0.000442163	Ctsk
107939	5602	2057.32	1554.76	-0.404077	0.014142	*	0.00191326	Pom121
56809	6523	539.743	522.961	-0.0455684	0.87943	*	0.737316	Gmeb1
69909	2326	0.183234	0.193767	0.0806354	0.840045	*	0.668657	2610027K06Rik
77569	5904	0.395067	0.451954	0.194079	0.785009	*	0.48929	Limch1
12821	5428	0.889163	1.02098	0.199432	0.840045	*	0.602714	Col17a1
97484	2134	581.092	502.458	-0.209764	0.311039	*	0.105649	Cog8
72361	2859	0.924907	1.08137	0.22548	0.819742	*	0.574385	Ces2g
71086	1541	145.722	174.188	0.257422	0.470698	*	0.196272	4933412E12Rik
66972	3376	1482.4	1379.6	-0.10368	0.740541	*	0.435103	Slc25a23
70439	2049	720.548	858.364	0.252495	0.149613	*	0.038714	Taf15
353373	108	0.190188	0.201507	0.0834005	0.840045	*	0.663046	Rnu11
67534	4341	438.283	425.481	-0.042767	0.897044	*	0.765256	Ttll4
15242	1771	738.7	655.112	-0.173245	0.413391	*	0.160378	Hhex
13593	4908	1.5684	1.95632	0.318849	0.794011	*	0.498817	Ebf3
56187	2547	1117.65	1173.12	0.0698756	0.80984	*	0.559955	Rabggta
20022	586	455.326	317.09	-0.522007	0.00309597	*	0.000301442	Polr2j
216976	3245	10.2062	10.6733	0.0645611	0.953225	*	0.897585	BC030499
100504594	1972	0.597422	0.622345	0.0589639	0.946228	*	0.857825	A630012P03Rik
20661	6886	1930.29	2098.98	0.120867	0.524281	*	0.232209	Sort1
12909	1474	322.078	312.087	-0.0454623	0.90406	*	0.775881	Crcp
78923	3882	1.29992	1.24619	-0.0608944	0.953219	*	0.881963	Chsy3
69277	648	5.86009	7.10971	0.278868	0.838074	*	0.597361	3300002I08Rik
57258	3456	174.527	188.245	0.109155	0.816655	*	0.569853	Xpo4
30056	892	103.764	113.404	0.12816	0.830856	*	0.588073	Timm9
100165	864	12.1021	16.178	0.418771	0.685755	*	0.372351	AI507597
17684	1980	884.789	840.909	-0.0733839	0.816364	*	0.569218	Cited2
11552	3936	0.190188	0.201507	0.0834005	0.840045	*	0.663046	Adra2b
226169	5244	1839.37	1091.38	-0.753055	9.82935e-09	*	1.6702e-10	Pprc1
628062	1982	0.389081	0.378479	-0.0398576	0.953219	*	0.880011	Gm29684
241289	5485	1.61089	1.70391	0.0809902	0.947577	*	0.861559	Ppp1r26
22248	1141	576.461	496.822	-0.214495	0.343317	*	0.121737	Unc119
242603	2611	0.183234	0.193767	0.0806354	0.840045	*	0.668657	Cdcp2
16149	1275	47884	44615.3	-0.102005	0.728937	*	0.422799	Cd74
77631	2540	0.602368	0.537937	-0.163208	0.840045	*	0.615264	4930554H23Rik
67914	1693	343.853	358.013	0.0582214	0.857655	*	0.700324	Coq9
20163	1607	1159.51	919.088	-0.335243	0.0164071	*	0.00230846	Rsu1
70604	1851	334.575	336.412	0.00790192	0.98064	*	0.959422	Dnajb14
84505	4646	1786.21	1934.58	0.115119	0.570914	*	0.267499	Setdb1
229877	3629	2651.06	1987.68	-0.41548	0.000384723	*	2.56512e-05	Rap1gds1
13641	3375	124.179	92.3874	-0.426652	0.267233	*	0.085333	Efnb1
66787	2787	380.28	315.056	-0.271452	0.249038	*	0.0772972	Gskip
63955	3343	43.2734	46.729	0.110837	0.880132	*	0.73875	Cables1
68051	1966	101.052	98.3144	-0.0396208	0.953219	*	0.88155	Nutf2
76375	2217	104.746	87.3448	-0.262095	0.601684	*	0.291113	Det1
626316	2847	1.63926	1.50619	-0.12214	0.909752	*	0.785763	Gm13051
218544	2719	35.1514	36.3854	0.0497802	0.953225	*	0.892864	Sgtb
76088	7810	6983.87	5026.35	-0.474515	8.59052e-06	*	3.22751e-07	Dock8
67956	2694	1503.48	1250.04	-0.266338	0.0748125	*	0.0155449	Setd8
27219	3068	0.183234	0.193767	0.0806354	0.840045	*	0.668657	Sgk2
271711	2815	0.565159	0.579401	0.0359052	0.957183	*	0.906594	Tmem169
110891	4252	1.43465	1.69526	0.240814	0.835273	*	0.593877	Slc8a2
109637	1308	27.3933	28.9372	0.0791028	0.938338	*	0.837425	Upk1a
63873	3247	321.771	260.248	-0.306145	0.257721	*	0.0812652	Trpv4
231151	3791	424.23	326.415	-0.378139	0.0696173	*	0.0141502	Tada2b
11475	2572	135.099	186.125	0.462252	0.141361	*	0.0358389	Acta2
100503240	3581	1.04461	1.24564	0.253922	0.7952	*	0.525328	Trpc5os
19354	3036	5415.43	4291.05	-0.335745	0.0056873	*	0.000633021	Rac2
381921	5152	2918.32	3110.53	0.0920238	0.700651	*	0.390263	Taok2
16772	9518	0.203553	0.187006	-0.122321	0.7952	*	0.523937	Lama1
69104	2810	852.792	954.564	0.162649	0.424088	*	0.166887	2019-03-05
30945	4276	1939.25	1660.24	-0.224105	0.143213	*	0.0365106	Rnf19a
226421	4498	389.532	381.142	-0.0314118	0.933279	*	0.825912	Rab7b
75612	3855	13679.6	11694.3	-0.226221	0.0571214	*	0.0109588	Gns
231858	3727	0.554315	0.684401	0.304135	0.682359	*	0.36888	Radil
68566	1260	2.08165	3.1665	0.605163	0.524281	*	0.232051	Caly
74407	2818	11.2021	11.9238	0.0900725	0.944837	*	0.854898	Ttc25
18761	3313	17.7947	34.6797	0.962642	0.0958807	*	0.0215799	Prkcq
226182	3258	164.195	201.228	0.293422	0.358787	*	0.129693	Taf5
18994	4730	0.203553	0.187006	-0.122321	0.7952	*	0.523937	Pou3f4
16561	9857	2798.09	2391.08	-0.226777	0.112222	*	0.0264587	Kif1b
26920	7471	1178.48	1494.29	0.342526	0.0163924	*	0.00230445	Cntrl
22364	602	1.99687	2.05299	0.0399925	0.967745	*	0.932823	Vpreb3
56524	2180	631.256	572.931	-0.139864	0.614874	*	0.302629	Mpp6
67223	1228	81.5737	58.9729	-0.468052	0.277632	*	0.089992	Rrp15
330599	3186	25.3927	26.4473	0.0587045	0.953219	*	0.881749	Gm16938
234839	8216	7760.43	4196.67	-0.88689	2.177e-14	*	1.04959e-16	Piezo1
14359	2132	958.96	1033.38	0.107826	0.683637	*	0.370066	Fxr1
218490	907	1874.89	1979.91	0.0786267	0.780651	*	0.478773	Btf3
22145	2113	1565.52	1353.32	-0.210145	0.216005	*	0.0635772	Tuba4a
66890	4315	3495.74	2802.95	-0.318653	0.00720283	*	0.000842759	Lman2
140482	1999	403.713	388.284	-0.0562177	0.86693	*	0.716227	Zfp358
22115	1403	1.09392	0.842199	-0.377272	0.646502	*	0.330162	Tssk2
78100	2762	454.278	418.699	-0.117661	0.742384	*	0.436666	Msantd4
68106	1416	156.818	161.955	0.046498	0.927337	*	0.814978	Nt5c3b
380916	4675	994.145	973.778	-0.0298628	0.921539	*	0.805533	Lrch1
18483	2599	581.963	560.444	-0.0543579	0.865339	*	0.712857	Palm
17535	5774	395.01	362.588	-0.123559	0.700711	*	0.390373	Mre11a
109900	1589	694.732	688.292	-0.0134362	0.960343	*	0.912405	Asl
286940	9102	419.391	293.158	-0.516615	0.00738918	*	0.000871513	Flnb
56844	1366	309.658	282.528	-0.132284	0.715356	*	0.407519	Tssc4
225638	7250	2.40249	2.41493	0.00745082	0.994417	*	0.98792	Alpk2
171286	3050	7.21573	4.69099	-0.621254	0.537018	*	0.242908	Slc12a8
13522	3975	25.3287	41.3207	0.706093	0.201691	*	0.0578758	Adam28
230577	2424	97.0517	69.0961	-0.49015	0.196219	*	0.0557139	Pars2
338363	3210	145.999	126.911	-0.202145	0.654851	*	0.338943	Tmem241
245525	2691	0.396231	0.386023	-0.0376578	0.953219	*	0.887339	Hsf3
54131	2080	972.618	935.035	-0.0568529	0.840045	*	0.635762	Irf3
18782	2264	1.10387	1.37242	0.314147	0.764125	*	0.460416	Pla2g2d
69940	3331	1588.29	1810.96	0.189281	0.259935	*	0.0822079	Exoc1
22367	3677	214.164	229.536	0.100004	0.816008	*	0.568874	Vrk1
76571	1362	0.360399	0.408298	0.18003	0.7952	*	0.50753	Styxl1
66993	1743	8.75839	16.2151	0.888603	0.234501	*	0.0708511	Smarcd3
23825	847	395.121	271.042	-0.543777	0.00399212	*	0.000409586	Banf1
72074	2048	0.183234	0.193767	0.0806354	0.840045	*	0.668657	Anks4b
109658	4644	1734.5	1799.58	0.0531367	0.840045	*	0.628212	Txlna
76479	2125	616.629	695.508	0.173665	0.50823	*	0.221393	Smndc1
56351	1954	1425.05	1273.05	-0.16272	0.529357	*	0.236418	Ptges3
70024	3510	45.4416	39.4035	-0.20569	0.798937	*	0.541556	Mcm10
67863	1869	1375.52	1294.36	-0.0877367	0.712009	*	0.403729	Slc25a11
229363	4567	558.717	532.96	-0.0680892	0.840045	*	0.612541	Gmps
103841	3152	215.788	240.642	0.157273	0.703995	*	0.393514	Cuedc1
67936	1499	195.291	168.398	-0.213754	0.548256	*	0.251177	Wdr55
76041	2702	430.408	587.388	0.448612	0.0109283	*	0.00139817	Ccdc125
110213	2403	10575.6	8969.71	-0.237609	0.0453241	*	0.008182	Tmbim6
70152	1883	367.395	359.5	-0.0313384	0.938449	*	0.838218	Mettl7a1
381438	1215	0.203553	0.187006	-0.122321	0.7952	*	0.523937	Gm5148
19045	1363	3306.35	2545.12	-0.377508	0.000704936	*	5.23894e-05	Ppp1ca
277010	3077	720.381	595.91	-0.273666	0.135681	*	0.0339439	Marveld1
234069	2408	705.211	706.059	0.00173269	0.994417	*	0.988463	Pcid2
22376	2094	2017.43	1471.01	-0.455709	0.000653707	*	4.7775e-05	Was
56727	1074	0.389081	0.378479	-0.0398576	0.953219	*	0.880011	Miox
68737	3867	83.7086	86.6856	0.0504162	0.941151	*	0.842653	Angel1
56190	1787	478.55	415.541	-0.203678	0.526845	*	0.233995	Rbm38
673094	950	3214.44	2054.55	-0.645741	0.291194	*	0.096374	Cd99
21771	2255	478.275	354.402	-0.432454	0.0143516	*	0.00194921	Cirh1a
74776	1383	159.98	148.3	-0.109376	0.833291	*	0.591505	Ppa2
56516	5207	1446.24	1569.65	0.118132	0.565356	*	0.262933	Rbms2
14613	3180	1.95997	4.53229	1.20941	0.0829465	*	0.0178251	Gja5
71481	4795	4562.56	6382.75	0.484335	1.19081e-06	*	3.57817e-08	Alpk1
226251	5942	7.90417	12.6411	0.677441	0.451309	*	0.183729	Ablim1
77371	6797	971.555	1009.52	0.055304	0.840045	*	0.64743	Sec24a
59014	2058	220.558	160.739	-0.456432	0.0776123	*	0.0163639	Rrs1
50926	2761	2507.35	3093.72	0.30318	0.0219679	*	0.0032833	Hnrnpdl
12371	3899	616.587	487.156	-0.339922	0.0617553	*	0.0120947	Casp9
66821	1824	110.306	128.27	0.217665	0.646151	*	0.329282	Bcs1l
68126	1242	63.1877	83.8692	0.408497	0.364619	*	0.132868	Fahd2a
666528	4561	16.3977	23.4986	0.519084	0.523261	*	0.231203	Zfp541
239743	2405	949.974	1107.22	0.22098	0.21923	*	0.0647585	Klhl6
18008	6143	13.3458	18.8636	0.499222	0.577046	*	0.272136	Nes
56464	1975	392.268	407.398	0.0545997	0.86693	*	0.714794	Ctsf
107895	3104	563.042	337.077	-0.740163	9.81155e-06	*	3.77855e-07	Mgat5
230234	4299	376.23	330.502	-0.186956	0.50545	*	0.2195	Fam206a
13858	5090	3540.96	3153.59	-0.167143	0.427838	*	0.169269	Eps15
109359	2895	1432.14	1502.3	0.0689953	0.794015	*	0.498874	Fam175b
235040	3024	404.416	385.477	-0.0691955	0.841098	*	0.670287	Atg4d
67763	1868	569.447	559.455	-0.0255375	0.944557	*	0.854089	Prpsap1
12862	678	1.50136	1.14888	-0.386039	0.68704	*	0.373453	Cox6a2
66180	1903	2.87089	2.91663	0.0228086	0.983135	*	0.964481	P3h4
56790	1968	700.819	699.933	-0.00182506	0.994417	*	0.988022	Supt20
12387	3505	13035.4	14234.7	0.126976	0.40723	*	0.156566	Ctnnb1
68475	864	314.702	302.632	-0.0564229	0.877261	*	0.733922	Ssna1
110794	1238	60.4731	72.3977	0.25965	0.681669	*	0.366485	Cebpe
100502888	2572	1.18708	1.28496	0.114304	0.914444	*	0.792665	Gm19434
60599	5407	773.073	1449.27	0.90665	8.27114e-07	*	2.32942e-08	Trp53inp1
268515	10756	125.74	97.9891	-0.359754	0.380854	*	0.141947	Bahcc1
12799	2333	593.046	425.269	-0.479769	0.00510298	*	0.000554763	Cnp
18193	12784	4712.95	4718.71	0.00176411	0.993145	*	0.985092	Nsd1
14583	6248	583.958	593.261	0.0228014	0.953219	*	0.881724	Gfpt1
20317	1497	33.5909	47.5505	0.501391	0.427806	*	0.169231	Serpinf1
15505	3478	637.098	529.313	-0.267395	0.20935	*	0.0609413	Hsph1
67978	2735	5.03694	5.40894	0.102797	0.942391	*	0.846839	Tctn2
20856	1793	89.7985	131.262	0.547684	0.168138	*	0.0452673	Stc2
234673	2007	0.183234	0.193767	0.0806354	0.840045	*	0.668657	Ces2e
282619	1592	44.4948	77.0878	0.792865	0.0437537	*	0.00780251	Sbsn
23948	4477	4.32384	4.34721	0.00777715	0.994417	*	0.988295	Mmp17
66627	1548	256.162	356.956	0.478692	0.0167312	*	0.00236488	Ogfod2
12380	3842	3013.33	3177.65	0.0766008	0.7952	*	0.521819	Cast
15161	8138	3833.53	2588.82	-0.566379	8.50147e-07	*	2.39928e-08	Hcfc1
16796	3433	5454.46	3924.05	-0.475093	1.68189e-05	*	6.90237e-07	Lasp1
268807	2212	0.193952	0.178794	-0.117408	0.7952	*	0.532802	Klhl38
232164	3330	183.916	209.508	0.187956	0.624221	*	0.310636	Paip2b
574418	2570	12.7118	13.2242	0.0570112	0.957263	*	0.906833	Serinc4
100503468	1781	4.74787	4.16441	-0.189167	0.869637	*	0.721715	Gm14023
75811	1835	0.54138	0.633707	0.227176	0.753638	*	0.448858	Saxo1
215900	1095	4.73466	7.47724	0.659245	0.498203	*	0.21442	Fam26f
81845	1353	307.783	306.361	-0.00667956	0.984498	*	0.966612	Gpank1
75619	3205	261.428	270.98	0.0517717	0.899644	*	0.769415	Fastkd2
64424	3547	113.956	111.138	-0.0361125	0.952004	*	0.873417	Polr1e
50887	1911	98.3027	100.771	0.035781	0.953219	*	0.889091	Hmgn5
213439	4955	0.386677	0.377764	-0.0336425	0.953225	*	0.898451	Gpr174
17920	7868	68.3907	62.1374	-0.138339	0.840045	*	0.637083	Myo6
381668	4077	1210.79	1221.28	0.0124433	0.967592	*	0.930386	Fbrsl1
17069	1936	24398.8	19193.5	-0.346189	0.002447	*	0.000227752	Ly6e
231532	2973	1214.17	985.5	-0.301042	0.0403471	*	0.00701285	Arhgap24
104418	3547	10292.5	8321.45	-0.306681	0.0482984	*	0.00886323	Dgkz
11848	2051	6865.24	5813.7	-0.239854	0.0778625	*	0.0164409	Rhoa
59092	2099	101.131	82.7177	-0.289963	0.577341	*	0.272369	Pcbp4
76872	3912	10.6076	8.5548	-0.310294	0.796147	*	0.537521	Ccdc116
15199	1065	359.626	408.962	0.18547	0.516065	*	0.226534	Hebp1
654470	4047	663.352	752.814	0.182517	0.371395	*	0.136532	Tctn1
78560	5520	20.6068	21.4731	0.0594093	0.953225	*	0.892794	Adgra2
67383	2138	141.801	163.762	0.207737	0.692061	*	0.380495	Carnmt1
19663	2250	1272.01	1154.76	-0.139518	0.530077	*	0.236958	Rbpms
74470	3632	41.7641	57.5186	0.461765	0.390654	*	0.147258	Cep72
114873	6885	2.03318	1.83089	-0.151194	0.885889	*	0.748485	Dscaml1
22390	3419	51.0281	59.9733	0.233029	0.766049	*	0.462341	Wee1
22759	2763	100.869	128.195	0.345867	0.376725	*	0.139589	Zfp97
30937	1742	1.07146	0.829029	-0.370087	0.652804	*	0.337226	Lmcd1
104318	3727	2918.97	2548.61	-0.195746	0.146183	*	0.0375256	Csnk1d
22003	1666	510.035	616.878	0.274388	0.136454	*	0.0341936	Tpm1
17868	4163	55.46	84.7817	0.612305	0.121056	*	0.0291892	Mybpc3
100502698	5316	1241.71	1186.92	-0.0651063	0.81674	*	0.570008	Rubcn
58172	5551	1205.33	1025.21	-0.233503	0.14214	*	0.0360959	Sertad2
18038	1470	191.006	191.741	0.00553705	0.989808	*	0.978169	Nfkbil1
66308	2672	293.44	324.239	0.143994	0.681635	*	0.366387	Mplkip
66912	1889	169.968	182.921	0.105952	0.83144	*	0.588773	Bzw2
767814	2061	1.852	2.53131	0.450798	0.66987	*	0.353683	AU019990
104303	842	442.66	357.284	-0.309127	0.159503	*	0.0422297	Arl1
98685	2681	931.174	1317.44	0.500613	0.000134856	*	7.60388e-06	Trmt1l
67784	6913	5184.66	3994.06	-0.376393	0.013452	*	0.00179222	Plxnd1
66887	2690	603.425	557.393	-0.114478	0.699871	*	0.389151	Lonp2
22184	3075	469.998	587.002	0.32071	0.0778625	*	0.0164553	Zrsr2
66442	1388	22.5965	33.8226	0.581889	0.372732	*	0.137254	Spc25
73412	1704	0.774843	0.739347	-0.0676525	0.942717	*	0.848878	Nme8
238673	3490	257.687	337.015	0.387194	0.0770992	*	0.0161787	Zfp367
18552	5783	0.401763	0.34373	-0.225069	0.687944	*	0.376371	Pcsk5
56294	4087	991.545	752.615	-0.397767	0.00549584	*	0.000608782	Ptpn9
212965	1631	0.88405	1.0114	0.194149	0.840045	*	0.609391	BC024386
106344	1231	33.9383	36.3429	0.0987609	0.911993	*	0.789307	Rfc4
434179	3166	119.798	219.62	0.874409	0.00084019	*	6.40714e-05	Gm5595
21899	2600	746.468	740.555	-0.011474	0.963634	*	0.923217	Tlr6
17237	3290	2159.62	1610.64	-0.423145	0.000716236	*	5.33976e-05	Mgrn1
74666	2453	25.1032	38.2248	0.606639	0.312168	*	0.106257	4930432K21Rik
30955	6668	3437.24	2553.1	-0.428998	0.000952767	*	7.50651e-05	Pik3cg
67712	4162	6685.22	8736.17	0.386025	0.00142294	*	0.000119638	Slc25a37
381801	2646	1557.4	1157.27	-0.428418	0.00056134	*	3.98364e-05	Tatdn2
100737	4143	162.011	206.398	0.349334	0.247358	*	0.076543	Dcun1d4
57875	1916	43.2011	55.0675	0.350134	0.584547	*	0.277804	Angptl4
12557	3475	2.95029	4.21844	0.515852	0.641446	*	0.324746	Cdh17
12560	4034	0.434274	0.426304	-0.0267214	0.963181	*	0.92252	Cdh3
16005	2111	0.786783	0.745218	-0.0783041	0.936413	*	0.833016	Igfals
22127	842	1.29887	1.83469	0.498281	0.503427	*	0.218207	Tsx
56529	1113	496.206	508.928	0.0365231	0.911845	*	0.788804	Sec11a
53897	1620	0.37953	0.370218	-0.0358379	0.953219	*	0.891121	Gal3st1
109075	1789	232.023	219.312	-0.0812813	0.840045	*	0.644863	Exosc4
241915	11025	2417.47	2949.11	0.286781	0.0331947	*	0.00551163	Phc3
216197	2915	786.159	666.194	-0.238878	0.2108	*	0.0615865	Ckap4
67582	1933	87.1138	97.7249	0.165826	0.794356	*	0.499723	Slc25a26
73806	691	0.227061	0.242959	0.0976369	0.840045	*	0.635573	4930406D18Rik
106957	3905	857.975	543.814	-0.657821	6.08949e-06	*	2.20551e-07	Slc39a6
13488	3497	0.183234	0.193767	0.0806354	0.840045	*	0.668657	Drd1
22697	2236	276.955	251.663	-0.138163	0.710522	*	0.400295	Zscan21
12468	2452	1185.31	848.344	-0.482546	0.000219841	*	1.3351e-05	Cct7
74982	838	0.203553	0.187006	-0.122321	0.7952	*	0.523937	1700100I10Rik
73162	1670	102.523	84.3766	-0.281032	0.555993	*	0.256683	Otud3
68346	1369	33.1451	36.8674	0.153553	0.840045	*	0.665228	Sirt5
414111	2071	8.58776	9.7561	0.184022	0.868666	*	0.720316	C130083M11Rik
224111	10318	1293.28	1864.4	0.527675	0.000494448	*	3.46241e-05	Ubxn7
103213	2867	106.38	95.0026	-0.163189	0.794156	*	0.499149	Traf3ip2
26380	4208	0.203553	0.187006	-0.122321	0.7952	*	0.523937	Esrrb
14073	3816	3.52939	5.10878	0.53356	0.627568	*	0.313598	Faah
67621	1826	0.401532	0.460183	0.196694	0.784988	*	0.48598	Bend5
71008	1325	1.28101	1.42608	0.15477	0.868236	*	0.719225	4933401D09Rik
12572	7612	594.807	709.465	0.254309	0.177765	*	0.0489029	Cdk7
223927	753	0.190188	0.201507	0.0834005	0.840045	*	0.663046	BC048502
71889	3884	0.37953	0.370218	-0.0358379	0.953219	*	0.891121	Epn3
67665	3714	1381.66	1275.5	-0.115336	0.590928	*	0.282489	Dctn4
627782	1472	1.74673	2.26582	0.375372	0.736644	*	0.431384	Gm6787
76282	1809	59.6983	88.4868	0.567771	0.15028	*	0.0389914	Gpt
15356	1416	1112.38	1391.56	0.323054	0.0266073	*	0.00417351	Hmgcl
79456	3922	30.787	27.9462	-0.139671	0.864822	*	0.711799	Recql4
73563	752	0.554909	0.669113	0.269997	0.710937	*	0.402334	1700095J12Rik
11692	1775	208.504	155.411	-0.423989	0.102482	*	0.0235477	Gfer
76947	1083	21.746	28.9501	0.41282	0.635147	*	0.319777	Ndufaf6
68188	4121	2904.81	2253.9	-0.366024	0.0039949	*	0.000410107	Sympk
245671	4457	48.5757	55.6709	0.196688	0.798937	*	0.542686	Klf8
328795	2953	2.48058	4.15005	0.742452	0.389011	*	0.146305	Ubash3a
75668	1108	3.30394	5.36122	0.698371	0.457013	*	0.187305	Rasl10a
72401	2437	0.227061	0.242959	0.0976369	0.840045	*	0.635573	Slc43a1
71957	2347	734.56	593.656	-0.307253	0.0708584	*	0.0144816	Cpsf3l
665976	1689	21.9545	26.3629	0.26399	0.7952	*	0.516395	Vmn2r-ps129
11836	2160	1680.9	2277.93	0.438492	0.00041581	*	2.8164e-05	Araf
109676	8041	51.0107	27.1145	-0.911734	0.0459535	*	0.00832508	Ank2
72640	5776	11.2237	10.8065	-0.0546562	0.960145	*	0.911596	Mex3a
67118	2851	746.745	845.059	0.178438	0.374036	*	0.137976	Bfar
244579	3212	1.87086	3.80369	1.02369	0.149239	*	0.0385787	Tox3
105663	2839	257.837	264.359	0.036038	0.935906	*	0.831354	Thtpa
22153	2246	223.657	320.455	0.518831	0.0285151	*	0.00454854	Tubb4a
11699	1284	40.6681	25.6938	-0.662475	0.242392	*	0.0743134	Ambp
66397	1253	494.017	543.049	0.136524	0.753789	*	0.449313	Sar1b
230761	2882	648.94	565.58	-0.198353	0.470698	*	0.196247	Zfp362
260302	3703	2436.61	2676.85	0.135663	0.545359	*	0.248863	Gga3
208634	2064	5.14347	9.46884	0.880444	0.28529	*	0.0935814	Tspan10
17841	771	0.193952	0.178794	-0.117408	0.7952	*	0.532802	Mup2
73419	2318	330.323	367.729	0.154765	0.616495	*	0.303922	Armt1
71766	3465	2391.51	1859.47	-0.36303	0.0137807	*	0.00185061	Raver1
272322	2607	17.3558	32.3219	0.897089	0.119036	*	0.0285692	Arntl2
22756	2621	45.2342	45.8616	0.0198726	0.978034	*	0.953135	Zfp94
78825	4214	707.022	783.322	0.147851	0.574495	*	0.270088	Desi2
108657	3056	2212.52	1733.91	-0.351654	0.0201128	*	0.00295755	Rnpepl1
56299	1173	106.779	103.615	-0.0433968	0.946228	*	0.857768	Fkbpl
70942	668	5.01295	5.45429	0.121732	0.929667	*	0.819076	4931403E22Rik
72243	695	10.5833	18.1048	0.774579	0.303423	*	0.102081	1700012D01Rik
67122	2590	0.848053	0.715317	-0.245572	0.777321	*	0.474217	Nrarp
14158	3097	239.787	155.368	-0.626068	0.0129885	*	0.00171749	Fer
100038714	1464	3.67186	4.01068	0.127334	0.924009	*	0.809051	Gm15401
545938	3511	145.318	153.257	0.0767391	0.865083	*	0.712442	Zfp607
235379	4649	0.522388	0.608616	0.220409	0.761118	*	0.456767	Gldn
71746	2550	168.733	214.989	0.349516	0.205596	*	0.0594739	Rgl3
16872	1853	0.183234	0.193767	0.0806354	0.840045	*	0.668657	Lhx4
214444	11796	390.876	369.191	-0.0823453	0.840045	*	0.600083	Cdk5rap2
18441	3844	148.54	195.909	0.399334	0.19626	*	0.0557579	P2ry1
67886	7823	1472.04	1524.5	0.0505222	0.840045	*	0.668392	Camsap2
13590	1622	6.48623	6.04084	-0.102631	0.942391	*	0.846162	Lefty1
67025	594	2704.32	2852.8	0.0771097	0.754991	*	0.450473	Rpl11
259300	3058	19.3217	24.8061	0.360477	0.732569	*	0.426973	Ehd2
105968	583	0.190188	0.201507	0.0834005	0.840045	*	0.663046	AU021063
75285	1034	0.203553	0.187006	-0.122321	0.7952	*	0.523937	4930556N13Rik
14375	2113	180.391	164.21	-0.135586	0.784988	*	0.485621	Xrcc6
68073	1166	98.9952	108.415	0.131139	0.819778	*	0.574536	Fam173b
67442	1942	292.649	183.967	-0.669726	0.00271	*	0.000257329	Retsat
18081	1132	4317.18	3217.77	-0.424026	7.93104e-05	*	4.12686e-06	Ninj1
21414	2583	12.281	19.0086	0.63023	0.450047	*	0.183057	Tcf7
93714	4540	8.15383	7.23332	-0.172821	0.882322	*	0.742202	Pcdhga6
77254	1138	381.728	243.333	-0.649613	0.00390734	*	0.00039928	Yif1b
667055	1593	1.07146	0.829029	-0.370087	0.652804	*	0.337226	Gm9992
260299	2155	16.5188	17.9224	0.117656	0.914345	*	0.79215	Cadm4
56457	4147	3810.84	2527.94	-0.592146	1.85184e-06	*	5.80333e-08	Clptm1
69540	1354	0.193952	0.178794	-0.117408	0.7952	*	0.532802	Klk10
16782	5182	3.18828	2.68998	-0.245182	0.840045	*	0.629252	Lamc2
73463	2131	0.190188	0.201507	0.0834005	0.840045	*	0.663046	Als2cr11
319781	4414	0.54138	0.633707	0.227176	0.753638	*	0.448858	9530051G07Rik
14563	2317	1.00114	1.01558	0.020663	0.980264	*	0.958881	Gdf5
100017	2671	1677.75	1242.81	-0.432923	0.00154252	*	0.00013196	Ldlrap1
791299	3922	20.4897	36.9322	0.849976	0.136802	*	0.0343212	Gm10069
240888	6815	1.68975	2.14835	0.346419	0.763047	*	0.459273	Gpr161
237823	6369	607.141	567.273	-0.0979866	0.753066	*	0.446801	Pfas
70550	812	0.386677	0.377764	-0.0336425	0.953225	*	0.898451	5730416F02Rik
98752	1658	7.93493	7.57758	-0.0664808	0.953225	*	0.897815	Fcrla
233065	963	307.292	305.536	-0.00826832	0.980197	*	0.958643	Alkbh6
320237	3064	9.97447	19.7641	0.986573	0.146752	*	0.0376889	Smim10l2a
70495	2376	3136.86	3087.05	-0.0230931	0.941473	*	0.844221	Atp6ap2
74400	2412	4.73107	7.94802	0.748428	0.412075	*	0.15964	Zfp819
66977	2405	47.5819	52.9862	0.155204	0.840045	*	0.619025	Nuf2
192662	2732	13232.3	8642.37	-0.614568	9.82935e-09	*	1.66658e-10	Arhgdia
625360	1678	12.4603	15.9442	0.355696	0.753518	*	0.447113	BC147527
19771	2138	0.193952	0.178794	-0.117408	0.7952	*	0.532802	Rlbp1
381886	3700	9132.59	14104.4	0.627049	1.45817e-09	*	2.01476e-11	Mrgpra6
353282	7833	29.7272	51.4108	0.790286	0.0968072	*	0.0218181	Sfmbt2
319636	7078	64.6731	61.0171	-0.0839527	0.908981	*	0.784669	Fsd1l
73382	1054	0.416345	0.346959	-0.263014	0.6522	*	0.336227	Prss52
17427	1837	0.183234	0.193767	0.0806354	0.840045	*	0.668657	Mns1
83456	4053	0.190188	0.201507	0.0834005	0.840045	*	0.663046	Mov10l1
27052	2889	2561.68	1612.98	-0.667363	3.25354e-09	*	4.85888e-11	Aoah
240174	7896	421.098	348.299	-0.273831	0.195427	*	0.0554407	Thada
378702	3091	3162.06	2784.65	-0.183371	0.216519	*	0.0638007	Serf2
56698	1893	380.665	305.995	-0.315013	0.149119	*	0.0385161	Phax
81910	5120	12424.9	10317	-0.268207	0.0182208	*	0.00261613	Rrbp1
227545	3479	20.8269	26.5926	0.352578	0.712127	*	0.404381	Proser2
97884	3681	396.933	518.556	0.385604	0.0350173	*	0.00586779	B3galnt2
327872	3376	32.6306	54.9484	0.751852	0.147223	*	0.0378704	Gm12018
18633	1266	195.256	177.711	-0.135833	0.7952	*	0.513623	Pex16
18188	1023	4.59894	4.43551	-0.0522012	0.963181	*	0.921812	Nrtn
15205	1487	13.0467	13.9064	0.0920611	0.942505	*	0.8484	Hes1
69572	2169	46.4481	46.4495	4.19472e-05	0.999958	*	0.999899	Mfsd3
14130	1417	11165.5	10045.5	-0.152494	0.315036	*	0.107747	Fcgr2b
380732	1493	1470.36	1317.7	-0.158144	0.415221	*	0.161738	Milr1
22608	2191	5736.25	4631.18	-0.308728	0.0122081	*	0.00159851	Ybx1
66086	1438	267.321	282.358	0.0789525	0.840045	*	0.657345	Fopnl
52670	1390	4.669	4.48874	-0.0568021	0.961726	*	0.914473	Cpsf4l
14772	3216	890.942	1394.5	0.646344	4.07325e-07	*	1.04862e-08	Grk4
14735	2325	11.6082	17.4148	0.585162	0.49654	*	0.21316	Gpc4
53885	2299	46.3561	61.1286	0.399088	0.478918	*	0.201464	Nphp1
67332	604	303.673	241.557	-0.330159	0.175823	*	0.0481839	Snrpd3
213068	2931	257.388	321.758	0.32203	0.271286	*	0.0872013	Tmem71
18198	3330	0.227061	0.242959	0.0976369	0.840045	*	0.635573	Musk
329015	6340	3707.37	3999.56	0.109446	0.609846	*	0.29725	Atg2a
75425	3798	873.62	768.209	-0.185507	0.375086	*	0.138569	Tti1
74316	868	279.507	317.137	0.182223	0.580906	*	0.275118	Isca2
66469	785	82.6836	80.0155	-0.0473206	0.946312	*	0.858012	Fam213b
22190	2424	26088.3	19166.2	-0.444839	3.47328e-05	*	1.58675e-06	Ubc
241520	3394	1.78966	1.26895	-0.49605	0.57989	*	0.274091	Fam171b
12461	1962	1933.52	1593.72	-0.278833	0.0301044	*	0.00484983	Cct2
14680	5489	161.614	224.973	0.477201	0.0696591	*	0.0141628	Gnal
224671	6852	997.713	796.769	-0.324464	0.0303852	*	0.00491115	Btbd9
16889	2990	6353.37	5100.29	-0.316943	0.0189829	*	0.00275122	Lipa
72137	2109	125.26	110.837	-0.176483	0.730629	*	0.424386	Wdsub1
67268	1779	2645.91	1767.3	-0.582218	6.03539e-07	*	1.62169e-08	Myl12a
17183	2243	5.19118	5.7763	0.154084	0.798937	*	0.542895	Matn4
14344	2969	0.193952	0.178794	-0.117408	0.7952	*	0.532802	Fut2
13244	2005	2810.95	2083.23	-0.432234	9.71688e-05	*	5.19323e-06	Degs1
326618	2082	4730.14	3920.33	-0.270908	0.0460998	*	0.00836531	Tpm4
100502946	3172	3.84275	2.90341	-0.404388	0.746291	*	0.440499	Gm16796
74081	13307	2091.9	2204.37	0.0755552	0.773187	*	0.469376	Cep350
22036	2697	22.0502	27.5141	0.319381	0.732935	*	0.427315	Traip
70591	4536	328.637	405.291	0.302466	0.17321	*	0.0472031	5730455P16Rik
268465	2228	15.7597	17.5688	0.156775	0.872665	*	0.727206	Eme1
211499	2925	898.479	1059.04	0.237199	0.17495	*	0.0478521	Tmem87a
214764	5338	431.629	571.905	0.405982	0.0187668	*	0.00271219	Edrf1
77794	3242	0.604136	0.630326	0.0612244	0.944084	*	0.85294	Adamtsl2
69156	2241	144.556	103.428	-0.483004	0.121689	*	0.0293634	Comtd1
320405	3309	6.52205	4.16111	-0.648357	0.510443	*	0.222598	Cadps2
113868	1758	1328.26	1365.93	0.0403479	0.868236	*	0.719221	Acaa1a
117590	2226	2.52172	2.28833	-0.140115	0.905529	*	0.778358	Asb10
227157	2422	1.58219	1.89533	0.260527	0.806899	*	0.554329	Mpp4
14528	2764	533.575	365.084	-0.547462	0.000788406	*	5.95662e-05	Gch1
239096	2728	6.57657	7.19036	0.12873	0.922104	*	0.806561	Cdh24
15078	1086	3283.93	3354.15	0.0305254	0.923596	*	0.808473	H3f3a
269275	9033	0.370181	0.41321	0.158642	0.795455	*	0.536866	Acvr1c
244059	9071	2493.93	2354.67	-0.0828967	0.699009	*	0.388425	Chd2
107932	6438	9355.79	7552.86	-0.308838	0.00497923	*	0.000537796	Chd4
14686	1796	0.843088	1.16433	0.465741	0.534034	*	0.240558	Gnat2
69226	1948	1016.19	1280.2	0.33319	0.0166403	*	0.00234909	Snx24
56279	1636	2.11635	1.94707	-0.120277	0.919356	*	0.801359	Fam69b
545667	899	0.440084	0.499955	0.18402	0.794356	*	0.502124	Fam159a
60365	2629	474.293	465.481	-0.0270563	0.940243	*	0.841232	Rbm8a
117606	4428	10.0368	8.00376	-0.326553	0.7952	*	0.520175	Boc
279029	2198	15.7212	24.4991	0.640014	0.376486	*	0.139434	Stkld1
22070	956	31601.8	31373.5	-0.0104589	0.963181	*	0.920949	Tpt1
70428	4858	487.672	410.084	-0.249989	0.286356	*	0.0941333	Polr3b
654424	4451	4.91711	6.44612	0.390621	0.766474	*	0.462822	Mccc1os
242425	3998	5.99348	4.88537	-0.294925	0.82393	*	0.579047	Gabbr2
20168	2864	4737.76	4740.02	0.000686321	0.997069	*	0.994036	Rtn3
79202	4173	521.854	669.413	0.35925	0.0430954	*	0.00764963	Tnfrsf22
216829	1883	388.462	364.964	-0.0900177	0.799409	*	0.544612	Mmgt2
70701	4205	0.554909	0.669113	0.269997	0.710937	*	0.402334	Nipal1
68145	4192	106.442	154.511	0.537643	0.0755099	*	0.0157164	Etaa1
18799	2676	48.3842	60.591	0.324567	0.598359	*	0.288977	Plcd1
65100	2383	0.183234	0.193767	0.0806354	0.840045	*	0.668657	Zic5
21855	1685	178.41	135.495	-0.396962	0.187204	*	0.0524254	Timm17b
100503583	4572	7.19098	8.11532	0.174458	0.879868	*	0.738069	Fsbp
244721	2755	185.876	222.696	0.260735	0.417234	*	0.162792	Zfp846
77710	1188	6.86578	9.65927	0.492491	0.658385	*	0.343334	4831407H17Rik
11687	2414	0.954662	1.11213	0.220257	0.818519	*	0.572531	Alox15
223669	2785	143.402	177.57	0.308328	0.398533	*	0.151863	Zfp7
22065	3694	0.227061	0.242959	0.0976369	0.840045	*	0.635573	Trpc3
17155	3889	2868.15	1683.66	-0.768524	1.10582e-09	*	1.4694e-11	Man1a
66313	5346	1005.28	1045.86	0.0570828	0.840045	*	0.610294	Smurf2
66653	1383	106.064	77.3181	-0.456055	0.210533	*	0.0614591	Brf2
21753	2442	1030.08	888.244	-0.21373	0.220508	*	0.065188	Tes
226757	7063	7853.98	8560.59	0.124285	0.557032	*	0.257522	Wdr26
225339	4786	1464.09	1684.41	0.202243	0.175261	*	0.0479784	Ammecr1l
64451	6370	1272.35	1027.04	-0.309008	0.0284425	*	0.00453361	Dip2a
207175	1059	17.4233	25.5885	0.554479	0.463934	*	0.191787	Cetn4
22381	1018	633.607	742.588	0.228973	0.267324	*	0.0855213	Wbp5
209760	4493	0.597422	0.622345	0.0589639	0.946228	*	0.857825	Tmc7
26951	2917	424.184	437.226	0.0436882	0.888918	*	0.752873	Zw10
19132	1769	0.706709	0.923703	0.386314	0.60985	*	0.297789	Prph
22640	1881	128.737	169.779	0.399237	0.180876	*	0.050196	Zfp1
72080	3407	3.13647	3.02068	-0.0542655	0.962172	*	0.915896	Sapcd2
22704	4637	335.66	277.088	-0.276657	0.258866	*	0.0817024	Zfp46
329731	4317	3.93166	5.51462	0.488124	0.674198	*	0.358426	Fam19a3
80284	1037	250.233	209.811	-0.254182	0.392497	*	0.148225	Smim12
70419	1654	2.26108	2.15133	-0.071787	0.953219	*	0.884532	2810408A11Rik
67755	1764	852.717	892.117	0.0651658	0.840045	*	0.608515	Ddx47
209590	2488	1.97518	2.37761	0.267528	0.828328	*	0.584768	Il23r
20924	3561	3260.08	2782.47	-0.228541	0.141295	*	0.0358138	Supt5
59025	4185	763.531	754.194	-0.0177513	0.953225	*	0.895479	Usp14
319171	452	65.6373	58.1845	-0.173882	0.803899	*	0.550506	Hist1h2ap
380928	6123	0.604136	0.630326	0.0612244	0.944084	*	0.85294	Lmo7
232367	2574	0.190188	0.201507	0.0834005	0.840045	*	0.663046	Vmn2r27
68977	1316	323.063	264.983	-0.285919	0.224283	*	0.0667717	Haghl
330096	3754	0.64175	0.4943	-0.376625	0.530646	*	0.238267	Shisa3
381605	4305	625.704	377.127	-0.73043	0.000119644	*	6.57734e-06	Tbc1d2
100504616	2973	37.1151	46.7557	0.333137	0.656124	*	0.340006	Gm15910
407823	7980	2078.91	2792	0.425472	0.000767186	*	5.76472e-05	Baz2b
790910	3347	5.71742	5.61057	-0.0272156	0.980468	*	0.959196	Gm11201
109778	1394	884.324	635.505	-0.476673	0.000974827	*	7.71471e-05	Blvra
56434	1747	571.074	566.077	-0.0126777	0.966106	*	0.927707	Tspan3
54387	6400	1069.82	1309.62	0.291779	0.0616818	*	0.0120731	Mcm3ap
109181	6448	776.582	779.623	0.00563781	0.985227	*	0.968833	Trip11
100043636	1408	1384.36	1249.89	-0.147424	0.413391	*	0.160393	AI662270
233826	3444	170.727	230.307	0.431863	0.0952027	*	0.0214049	Palb2
70359	2800	229.456	220.068	-0.0602709	0.879793	*	0.737954	Gtpbp3
74558	8871	532.945	636.314	0.255752	0.382209	*	0.142632	Gvin1
17384	1734	2.86142	3.97925	0.475766	0.678787	*	0.362843	Mmp10
234371	2969	579.179	504.195	-0.200028	0.374208	*	0.138084	Tmem161a
229512	4447	1619.19	1501.13	-0.109229	0.641424	*	0.324634	Smg5
231798	2264	2976.85	1744.5	-0.770973	3.91772e-07	*	9.99702e-09	Lrch4
17110	1282	11402.1	11525.5	0.0155338	0.953225	*	0.898367	Lyz1
70859	2519	5.25516	8.33142	0.664828	0.488754	*	0.207996	Lrrc63
108672	5517	4.54093	7.6454	0.751603	0.408865	*	0.157507	Zdhhc15
224014	8324	1204.22	1407.92	0.225457	0.291194	*	0.0963642	Fgd4
69206	1558	55.3324	75.3953	0.44635	0.362764	*	0.131835	2010016I18Rik
101243624	1668	12.2317	9.81501	-0.317559	0.7952	*	0.530667	Gm29811
244562	4511	0.227061	0.242959	0.0976369	0.840045	*	0.635573	Abcc12
104082	7109	1404.18	1099.05	-0.353475	0.00727709	*	0.000853586	Wdr7
94185	3626	1185.6	864.502	-0.455681	0.000672398	*	4.94968e-05	Tnfrsf21
75906	3950	1.9682	3.45243	0.810732	0.31162	*	0.105919	Fam184a
12522	2141	91.4007	118.091	0.369624	0.342363	*	0.121079	Cd83
72429	1827	73.2679	75.6018	0.0452386	0.95297	*	0.87492	Dnajc25
70252	3802	25.4263	26.4105	0.0547917	0.953219	*	0.890103	Jpx
66707	1455	21.2944	19.2151	-0.148236	0.872728	*	0.727359	Nkapl
14950	4416	2433.43	2004.4	-0.279824	0.0263495	*	0.00410858	H13
329628	16109	1.90694	2.51062	0.396782	0.707103	*	0.396415	Fat4
328780	1216	5.20726	9.14766	0.812878	0.344395	*	0.122486	Prss34
242362	4645	497.349	517.066	0.0560902	0.8853	*	0.746998	Manea
70312	2724	650.951	590.944	-0.139526	0.619856	*	0.306496	Cactin
117148	1971	0.60966	0.54534	-0.160851	0.840045	*	0.621682	Necab2
66177	1367	896.427	887.371	-0.0146486	0.954006	*	0.900102	Ubl5
69035	6987	1069.96	874.696	-0.290702	0.0705923	*	0.014394	Zdhhc3
73649	5208	60.6194	86.795	0.517833	0.211149	*	0.0617009	Cybrd1
102032	1417	198.203	227.929	0.201607	0.575724	*	0.270971	Smim19
93746	1324	3.57893	7.25766	1.01998	0.193393	*	0.0546248	Gprc5d
71805	2928	994.173	732.427	-0.440812	0.00177634	*	0.000156871	Nup93
75687	4152	1144.42	939.434	-0.284749	0.140743	*	0.0356161	Fam65a
14559	2708	1.93304	2.65725	0.459061	0.66217	*	0.347106	Gdf1
230376	3719	150.209	194.503	0.37282	0.295684	*	0.0983469	Haus6
70357	2005	0.227061	0.242959	0.0976369	0.840045	*	0.635573	Kcnip1
15366	3914	102.359	127.564	0.317576	0.418293	*	0.163609	Hmmr
258460	936	0.203553	0.187006	-0.122321	0.7952	*	0.523937	Olfr1391
68927	1675	185.645	211.507	0.188162	0.619878	*	0.30655	Ptcd2
279561	10259	2.53366	2.67233	0.0768764	0.953219	*	0.879469	Wnk3
20630	775	445.253	356.403	-0.321117	0.100941	*	0.0230707	Snrpc
14176	2449	0.434274	0.426304	-0.0267214	0.963181	*	0.92252	Fgf5
668224	707	3.63912	3.00497	-0.276239	0.836858	*	0.595843	Gm9054
72144	4065	763.053	666.536	-0.1951	0.324718	*	0.112458	Slc37a3
70852	1550	19.7163	16.5555	-0.252075	0.819395	*	0.573933	Alkbh3os1
75957	2339	114.371	123.188	0.107143	0.840045	*	0.633652	Mir17hg
67011	1905	441.774	496.254	0.167771	0.524933	*	0.232621	Mettl6
107477	1681	0.183234	0.193767	0.0806354	0.840045	*	0.668657	Guca1b
225215	1522	457.838	445.339	-0.0399335	0.904948	*	0.777464	Rsl24d1
13618	4095	196.311	115.931	-0.759874	0.00880759	*	0.00107886	Ednrb
233908	1845	2927.81	2273.96	-0.364617	0.00381169	*	0.00038704	Fus
77741	1120	0.679967	0.857427	0.334548	0.656124	*	0.340529	6720483E21Rik
22688	11407	881.901	1068	0.276227	0.133028	*	0.0329755	Zfp26
77857	1082	0.193952	0.178794	-0.117408	0.7952	*	0.532802	9430065F17Rik
26896	6314	838.573	761.518	-0.139059	0.624204	*	0.310524	Med14
89867	4364	4.28203	4.32089	0.0130354	0.991033	*	0.980311	Sec16b
218699	2807	2260.88	2255.95	-0.00315209	0.988115	*	0.974356	Pxk
103161	1930	0.183234	0.193767	0.0806354	0.840045	*	0.668657	Apof
245877	3278	5586.36	3589.23	-0.638233	8.8976e-06	*	3.37427e-07	Map7d1
11977	8196	2557.17	2847.02	0.154906	0.534095	*	0.240732	Atp7a
67988	4611	1329.86	1571.33	0.240712	0.746024	*	0.440207	Tmx3
66395	16234	36193.4	35677.6	-0.0207063	0.940919	*	0.842388	Ahnak
53381	999	609.04	622.183	0.0308027	0.925222	*	0.811419	Prdx4
244329	4636	205.578	169.451	-0.278813	0.365768	*	0.133615	Mcph1
13417	14583	6.93173	11.5755	0.739791	0.394476	*	0.149552	Dnah8
69583	1677	353.613	477.283	0.432673	0.020206	*	0.0029772	Tnfsf13
67246	6101	1901.09	2830.85	0.574403	2.14744e-06	*	6.9317e-08	2810474O19Rik
20354	4518	7558	4923.77	-0.618243	2.15305e-06	*	7.00046e-08	Sema4d
70285	1321	409.184	415.195	0.0210399	0.953219	*	0.881848	Rpf1
218454	4348	3010.37	3141.24	0.0613941	0.830431	*	0.587327	Lhfpl2
241547	2321	75.0026	105.45	0.491544	0.174585	*	0.047701	Harbi1
210105	4993	188.719	222.303	0.236288	0.523124	*	0.231112	Zfp719
102371	2283	0.356944	0.397059	0.153656	0.798937	*	0.544055	Myzap
330788	5780	588.67	608.719	0.0483175	0.858166	*	0.701272	Zfp866
208846	6027	357.975	369.24	0.0446996	0.897876	*	0.766681	Daam1
114584	1159	6669.51	3806.15	-0.80925	1.59419e-15	*	5.81138e-18	Clic1
30938	3110	2960.8	2903.06	-0.0284109	0.907232	*	0.7814	Fgd3
237558	3114	0.599816	0.731919	0.287164	0.69583	*	0.384981	Myrfl
69286	899	0.193952	0.178794	-0.117408	0.7952	*	0.532802	Glipr1l1
57782	3380	417.036	575.189	0.463863	0.00503049	*	0.000544221	Rbak
27057	3984	2308.22	2688.72	0.220136	0.12145	*	0.0292985	Ncoa4
12842	5946	373.521	575.187	0.622839	0.527195	*	0.234306	Col1a1
665858	1366	1.79966	1.27676	-0.495241	0.579817	*	0.273988	Gm7827
71984	1910	256.89	234.962	-0.128724	0.790365	*	0.494875	Sars2
68375	739	464.724	385.917	-0.268083	0.204738	*	0.0590832	Ndufa8
11772	4639	3361.37	2460.84	-0.449898	2.79879e-05	*	1.2257e-06	Ap2a2
30960	1658	1141.02	1198.61	0.07104	0.840045	*	0.611982	Vapa
320007	4266	0.370181	0.41321	0.158642	0.795455	*	0.536866	Sidt1
224997	3861	8.32539	11.6315	0.482451	0.6522	*	0.336499	Dlgap1
193736	1835	69.0357	56.5875	-0.28686	0.626175	*	0.312277	Zbtb12
11482	3631	2833.43	2103.88	-0.429499	0.000273311	*	1.73551e-05	Acvrl1
226245	2385	4.26482	4.84626	0.184387	0.873476	*	0.728649	Plekhs1
20899	1455	0.203553	0.187006	-0.122321	0.7952	*	0.523937	Stra8
12154	1325	0.190188	0.201507	0.0834005	0.840045	*	0.663046	Bmp10
67981	1438	1.72305	1.90513	0.144931	0.893848	*	0.760675	Hormad1
382062	1282	3128.07	3174.53	0.0212705	0.933569	*	0.826808	AB124611
13138	5469	3106.68	2046.41	-0.602278	2.73733e-07	*	6.66308e-09	Dag1
20203	1676	1.55677	1.60762	0.0463703	0.963149	*	0.917732	S100b
269033	2291	424.007	420.608	-0.0116133	0.968761	*	0.935212	4930503L19Rik
229937	2813	115.463	108.008	-0.0962855	0.841585	*	0.670923	Znhit6
72259	964	0.203553	0.187006	-0.122321	0.7952	*	0.523937	1700030M09Rik
329828	4192	42.289	34.6265	-0.288404	0.708937	*	0.398735	AI464131
12509	1747	133.898	94.6434	-0.500562	0.127067	*	0.0309301	Cd59a
319765	3902	117.024	146.945	0.32847	0.42216	*	0.165657	Igf2bp2
19703	1429	1833.85	1630.65	-0.169433	0.354154	*	0.12729	Renbp
77519	6302	703.396	838.1	0.252785	0.213792	*	0.062701	Zfp266
76408	5002	10361.7	6925.12	-0.581356	1.63311e-08	*	2.9165e-10	Abcc3
19285	3218	39.4967	45.0763	0.190636	0.817246	*	0.570698	Ptrf
21930	1601	6.17149	5.3621	-0.20282	0.858553	*	0.701966	Tnfaip6
654801	2146	202.897	190.957	-0.0875016	0.840045	*	0.642526	Zfp784
192236	2800	557.114	564.873	0.0199548	0.953219	*	0.881559	Hps1
12419	8810	1041.34	1216.82	0.224663	0.161362	*	0.0428452	Cbx5
66060	595	5.77676	5.9812	0.0501763	0.964328	*	0.924724	Cystm1
67157	2133	160.414	192.443	0.262629	0.548914	*	0.251557	2610301B20Rik
75205	1527	12.759	19.867	0.638854	0.420001	*	0.164439	4930533N22Rik
434756	1792	1.11665	1.18404	0.0845424	0.939201	*	0.83965	Akap14
67394	978	25.5548	35.3015	0.466134	0.495824	*	0.2125	4930404I05Rik
628693	898	15.924	20.8381	0.388022	0.695638	*	0.384302	Gm6904
14800	6841	0.190188	0.201507	0.0834005	0.840045	*	0.663046	Gria2
12412	1274	400.94	410.766	0.034929	0.928848	*	0.817837	Cbx1
258754	963	0.62172	0.496518	-0.324417	0.584295	*	0.277582	Olfr214
78913	7737	964.127	940.59	-0.0356579	0.902965	*	0.773815	Ltn1
100040525	4045	1065.27	1373.1	0.366219	0.0195623	*	0.00285426	Tmem181c-ps
69632	10483	1036.5	1013.16	-0.0328582	0.902965	*	0.773938	Arhgef12
19417	4243	1.72648	1.90481	0.141815	0.897876	*	0.766848	Rasgrf1
103967	7534	3.12861	2.63258	-0.249044	0.840045	*	0.624829	Dnm3
70615	3658	355.384	533.832	0.58701	0.0048365	*	0.000520106	Ankrd24
73389	2947	2390.98	2793.76	0.224603	0.102986	*	0.0236876	Hbp1
100169878	727	7.17957	5.67085	-0.340332	0.7952	*	0.519721	Gm10941
243374	3158	9.87115	21.4937	1.12262	0.0830008	*	0.0178674	Gimap8
19208	1283	10.4522	13.0474	0.319957	0.7952	*	0.518172	Ptcra
77976	5032	535.317	535.057	-0.000700601	0.997817	*	0.995699	Nuak1
100042173	824	12.4765	6.71972	-0.892738	0.268268	*	0.0859064	Rps15a-ps6
71240	3786	720.934	731.516	0.0210223	0.953219	*	0.882235	Osbpl7
237868	5044	8.36067	6.85227	-0.287037	0.825398	*	0.581341	Sarm1
73747	1501	60.2317	60.8941	0.01578	0.98015	*	0.957335	1110034G24Rik
331524	2898	11.8725	16.8249	0.502967	0.592238	*	0.283827	Xkrx
20230	6337	192.142	257.161	0.420497	0.0829776	*	0.0178368	Satb1
171530	1002	1.26121	1.19188	-0.0815734	0.942391	*	0.847258	Ucn2
213696	1559	0.183234	0.193767	0.0806354	0.840045	*	0.668657	Duoxa1
18036	1405	515.261	359.381	-0.519789	0.00471149	*	0.000504184	Nfkbib
57342	4450	7.38623	11.9585	0.69513	0.435713	*	0.174485	Parva
27886	2829	678.249	686.311	0.017049	0.955459	*	0.902765	Dgcr14
16328	7920	3152.66	3095.82	-0.0262499	0.923598	*	0.808637	Cep250
399591	821	6.32259	6.50118	0.0401859	0.970901	*	0.939336	Tmsb15l
170483	3281	15.4713	16.2624	0.0719427	0.952633	*	0.874386	Grin3b
20397	4079	13610	13022.1	-0.0637064	0.784988	*	0.483831	Sgpl1
68205	2143	413.04	373.081	-0.14679	0.645774	*	0.32881	Urm1
50931	2671	11.9196	13.37	0.165674	0.878528	*	0.73586	Il27ra
243725	9547	1243.38	1882.53	0.598407	2.15305e-06	*	6.97962e-08	Ppp1r9a
69709	4013	130.531	91.3367	-0.515126	0.1117	*	0.0262898	Ptrhd1
75599	3902	2.72918	3.54532	0.377448	0.764125	*	0.460296	Pcdh1
15564	2019	0.434274	0.426304	-0.0267214	0.963181	*	0.92252	Htr5b
242915	3832	0.203553	0.187006	-0.122321	0.7952	*	0.523937	Gareml
56075	1638	57.5503	46.3111	-0.313464	0.616386	*	0.303735	Pdss1
67451	2891	32.3188	48.0792	0.573036	0.299048	*	0.099841	Pkp2
252903	2892	173.31	266.847	0.622659	0.00461281	*	0.000490897	Ap1s3
68427	2250	622.708	624.744	0.00470877	0.987939	*	0.974056	Slc39a13
66257	2103	248.319	331.049	0.414852	0.0603677	*	0.0117554	Nicn1
19017	6404	0.952594	0.956408	0.00576468	0.994417	*	0.98839	Ppargc1a
57742	1358	270.534	197.446	-0.454356	0.051746	*	0.00968108	Abhd1
94253	9460	0.227061	0.242959	0.0976369	0.840045	*	0.635573	Hecw1
72371	3946	46.819	68.3047	0.544892	0.245541	*	0.0757643	2210408I21Rik
399568	2752	74.7793	86.2314	0.205574	0.762003	*	0.457998	BC052040
23871	5060	128.827	125.094	-0.0424233	0.941473	*	0.843454	Ets1
72181	3526	269.561	312.978	0.215454	0.441327	*	0.178026	Nsun4
271221	2651	142.783	205.32	0.52405	0.0506524	*	0.00942585	5031414D18Rik
22130	4170	473.201	569.515	0.267282	0.159223	*	0.0421275	Ttf1
209497	4797	2438.2	2252.01	-0.114603	0.534032	*	0.24039	Tmem164
67053	2467	114.428	131.669	0.202472	0.672134	*	0.356723	Rpp14
74167	1492	540.946	546.159	0.0138343	0.961888	*	0.915322	Nudt9
73942	1398	110.247	123.712	0.166255	0.777943	*	0.475054	Fam151b
65111	4618	581.37	822.437	0.50045	0.00056511	*	4.02036e-05	Dap3
68497	5476	1810.9	1833.6	0.0179737	0.946564	*	0.859132	Arel1
229473	4909	2191.63	2038.18	-0.104722	0.622262	*	0.309018	D930015E06Rik
245174	6920	322.673	402.826	0.320083	0.144929	*	0.0370918	Zfp937
68177	2077	130.458	117.607	-0.149608	0.7952	*	0.504004	Ebpl
27049	5158	1391.32	1233.36	-0.173863	0.343491	*	0.121882	Etv3
76640	1343	0.190188	0.201507	0.0834005	0.840045	*	0.663046	1700113H08Rik
71474	3351	424.551	389.396	-0.124698	0.6936	*	0.381757	Ppp6r2
621976	7170	2473.51	2756.9	0.156485	0.527907	*	0.234868	Tmem170b
381484	913	245.037	181.43	-0.433587	0.139465	*	0.0351723	Gm5150
12032	2685	0.193952	0.178794	-0.117408	0.7952	*	0.532802	Bcan
72972	6628	638.671	656.453	0.0396187	0.898119	*	0.767274	Ccser2
14171	1687	1.0153	0.889444	-0.190935	0.840045	*	0.631215	Fgf17
13000	3766	639.381	641.615	0.00503314	0.985032	*	0.968526	Csnk2a2
24045	1577	1619.1	1147.97	-0.49611	0.00729069	*	0.000855833	Scamp3
72160	2517	1.98609	2.38452	0.26377	0.832619	*	0.590196	Tmem163
12785	2167	1756.81	1984.27	0.175649	0.465413	*	0.192809	Cnbp
56175	3736	0.203553	0.187006	-0.122321	0.7952	*	0.523937	Bace2
76633	911	94.2403	104.68	0.151571	0.798937	*	0.541023	1700112E06Rik
243906	3427	45.5658	42.6585	-0.0951168	0.901984	*	0.772583	Zfp14
100504586	3459	162.374	281.295	0.792762	0.000186205	*	1.10466e-05	Gm20300
17952	6705	1205.63	1635.89	0.440291	0.000357746	*	2.34108e-05	Naip6
382083	2555	93.7948	72.7537	-0.366487	0.414153	*	0.160976	Snx22
20362	4558	4381.1	4587.8	0.0665062	0.7952	*	0.514634	2019-09-08
21366	6169	29889	22359.9	-0.418705	6.6083e-05	*	3.31814e-06	Slc6a6
67459	9392	2094.39	2590.98	0.306965	0.0115554	*	0.0014981	Nvl
227210	2940	180.441	194.176	0.105839	0.830486	*	0.587512	Ccnyl1
17308	2706	2272.32	1721.18	-0.400767	0.00181472	*	0.000161434	Mgat1
103765	1370	7.60057	6.65853	-0.190903	0.86693	*	0.715264	Tmem17
664799	3217	300.387	580.866	0.951382	7.47877e-09	*	1.20923e-10	Ctcfl
55950	953	801.333	730.266	-0.133979	0.577503	*	0.272623	Bri3
72282	911	1.75946	2.81727	0.679168	0.420482	*	0.1647	1810062G17Rik
71978	4058	1238.04	1110.95	-0.156254	0.413344	*	0.160266	Ppp2r2a
60530	2889	35.9381	27.5573	-0.38308	0.609014	*	0.296594	Fignl1
81489	3019	532.062	458.51	-0.214642	0.307234	*	0.103873	Dnajb1
66447	635	145.387	102.942	-0.498066	0.134312	*	0.0334122	Mgst3
21374	1842	481.224	456.579	-0.0758447	0.821724	*	0.576772	Tbp
224065	851	0.227061	0.242959	0.0976369	0.840045	*	0.635573	Uts2b
381853	1792	12.8288	17.3843	0.438406	0.683637	*	0.370218	Gipr
19344	3180	3449.85	3158.31	-0.127382	0.421275	*	0.165235	Rab5b
110012	1101	256.46	222.231	-0.206672	0.600025	*	0.290064	Tpgs1
19273	5498	18.874	37.4398	0.988174	0.0865388	*	0.0188666	Ptpru
75589	698	1.10288	0.99102	-0.154292	0.854812	*	0.69353	2310043L19Rik
223809	2977	0.183234	0.193767	0.0806354	0.840045	*	0.668657	Smgc
240066	5321	152.327	151.194	-0.0107686	0.98015	*	0.958293	Zfp870
20224	2602	1207.85	1124.34	-0.103373	0.702495	*	0.391849	Sar1a
76478	1685	177.07	174.105	-0.0243589	0.954866	*	0.901516	Haus8
109135	5133	57.9403	58.7047	0.0189092	0.976827	*	0.950178	Plekha5
74706	2194	2.45254	3.41983	0.479646	0.658232	*	0.343132	4930507D05Rik
53901	3107	2.48527	1.88612	-0.39798	0.727002	*	0.421078	Rcan2
66983	3278	372.681	362.939	-0.0382122	0.916938	*	0.796757	Zfp830
56318	4404	1311.1	1686.96	0.363649	0.0301605	*	0.00486597	Acpp
53609	2359	1185.19	1308.53	0.142828	0.677445	*	0.361512	Clasrp
224826	7696	4242.12	4977.5	0.230636	0.0582359	*	0.0112377	Ubr2
12525	3130	6.34066	7.43052	0.228831	0.840045	*	0.663523	Cd8a
12492	4729	5202.67	5658.5	0.121168	0.481835	*	0.203494	Scarb2
73692	10551	628.85	696.135	0.14665	0.522486	*	0.230585	2410089E03Rik
320770	5410	231.861	236.606	0.0292239	0.949098	*	0.866677	A630072M18Rik
108737	4653	1373.86	1386.55	0.0132618	0.95388	*	0.899598	Oxsr1
100041286	592	49.2005	52.3412	0.0892744	0.9031	*	0.77423	Snhg15
100048895	3428	118.673	112.296	-0.0796882	0.87253	*	0.726989	9330020H09Rik
16512	3583	0.724481	0.920625	0.345666	0.646981	*	0.330767	Kcnh3
66617	1217	100.822	102.768	0.0275792	0.957183	*	0.906158	Ntmt1
215476	10546	1679.39	1686.04	0.00570425	0.979316	*	0.955421	Prr14l
194388	10907	3115.89	2659.3	-0.228596	0.0991684	*	0.0225356	Tet3
100503471	993	0.76353	0.847932	0.151264	0.851088	*	0.687294	Gm15867
27261	1546	4058.69	3214.86	-0.336257	0.0372017	*	0.00633226	Dok3
100504265	5940	1.29373	1.46229	0.176699	0.854309	*	0.692304	Gm20139
330450	3397	103.578	159.732	0.624936	0.0892653	*	0.0197498	Far2
70370	2922	0.190188	0.201507	0.0834005	0.840045	*	0.663046	Fbln7
26570	9227	913.575	735.188	-0.313409	0.0755263	*	0.0157287	Slc7a11
380712	1385	84.4565	86.9378	0.0417738	0.95011	*	0.870617	Tlcd2
105440	3333	385.711	435.822	0.17622	0.558598	*	0.258739	Kctd9
195531	1256	1.64182	2.08363	0.343805	0.773609	*	0.469724	Gm13152
58226	8187	0.190188	0.201507	0.0834005	0.840045	*	0.663046	Cacna1h
22652	2565	10.6845	12.7686	0.257087	0.837647	*	0.596596	Mkrn3
66536	1507	551.92	493.307	-0.161974	0.515783	*	0.226292	Nipsnap3b
381259	1835	135.424	126.759	-0.0953986	0.840045	*	0.656086	Tmem237
50780	2839	265.928	196.797	-0.434326	0.072019	*	0.0148078	Rgs3
93876	3533	2.2471	2.52564	0.168588	0.879793	*	0.737817	Pcdhb5
15488	2685	1387.83	868.498	-0.676237	2.47348e-08	*	4.65155e-10	Hsd17b4
69165	1916	1.81706	2.04617	0.171318	0.864822	*	0.711871	Cd209b
210853	2659	84.1401	153.658	0.868859	0.0139045	*	0.0018719	Zfp947
20446	2033	4.55066	4.96963	0.127061	0.925156	*	0.811191	St6galnac2
100764	1595	138.772	109.469	-0.342195	0.377143	*	0.139777	Rita1
229725	2280	640.333	649.203	0.0198477	0.953219	*	0.880659	Clcc1
74091	1403	41.6008	44.8012	0.106926	0.884567	*	0.745872	Npl
72318	2791	11916.2	9768.62	-0.286699	0.0195623	*	0.00285475	Cyth4
18676	5260	1298.11	1038.21	-0.322309	0.0209104	*	0.00309943	Phf2
22402	5022	11.9108	17.2945	0.538041	0.55504	*	0.255721	Wisp1
76854	2525	24.8497	25.3998	0.0315845	0.969576	*	0.936488	Gper1
238021	1718	1.18013	1.2741	0.110532	0.915075	*	0.793804	Fscn2
191578	3688	141.387	130.574	-0.114782	0.833156	*	0.591258	Helq
14777	1018	3.92827	4.0767	0.0535058	0.963181	*	0.919576	Gpx2-ps1
13848	3756	6.62872	5.27829	-0.328661	0.795455	*	0.536286	Ephb6
100503816	1241	1.15819	1.22395	0.0796612	0.941473	*	0.843796	Gm16548
319159	423	0.360399	0.408298	0.18003	0.7952	*	0.50753	Hist1h4j
11722	1688	2.80416	3.21774	0.198477	0.858166	*	0.701227	Amy1
77220	4115	0.193952	0.178794	-0.117408	0.7952	*	0.532802	Tmem200a
58994	5148	2.02975	1.57409	-0.366781	0.737091	*	0.432079	Smpd3
19183	984	4.82294	4.28868	-0.169379	0.887051	*	0.750196	Psmc3ip
12362	1533	776.051	968.589	0.319733	0.0723043	*	0.0149004	Casp1
17301	2619	5.24152	5.90797	0.172678	0.884455	*	0.745583	Foxd2
58988	1491	567.189	605.785	0.0949751	0.7952	*	0.525088	Rps6kb2
57908	13583	1252.64	1485.78	0.246256	0.0913768	*	0.0203639	Zfp318
216154	3217	840.218	622.823	-0.431942	0.00896162	*	0.00110176	Med16
272790	2338	0.607028	0.630551	0.0548485	0.949272	*	0.868211	Magee2
403187	2260	529.789	372.366	-0.508698	0.00324216	*	0.000318726	Opa3
623898	821	0.227061	0.242959	0.0976369	0.840045	*	0.635573	Gm6460
64435	1743	0.77062	0.843961	0.131156	0.86693	*	0.716623	Fcamr
67270	666	300.159	235.787	-0.348243	0.15844	*	0.0418177	Mrpl42
14652	1480	0.190188	0.201507	0.0834005	0.840045	*	0.663046	Glp1r
277333	3581	8.64913	12.9533	0.582687	0.546131	*	0.249497	Gm5069
73693	1378	0.227061	0.242959	0.0976369	0.840045	*	0.635573	Dppa4
545975	3251	2.7433	1.94345	-0.497297	0.635798	*	0.320254	Cers3
103694	1645	1001.2	969.162	-0.0469172	0.845725	*	0.676262	Tmed4
21848	5888	308.176	471.942	0.614852	0.00132493	*	0.000110619	Trim24
69681	1427	7.81339	9.20585	0.236602	0.840045	*	0.647133	Cdk3-ps
171166	1712	1.92316	2.25336	0.228605	0.840045	*	0.637777	Mcoln3
18130	5019	363.133	466.034	0.359937	0.0987947	*	0.0224158	Ints6
109342	2261	0.595978	0.54121	-0.13907	0.840045	*	0.650766	Slc5a10
105245	2667	1959.85	1291.77	-0.601401	8.60077e-06	*	3.23641e-07	Txndc5
654820	2396	102.764	151.775	0.562608	0.143168	*	0.0364907	G530011O06Rik
225895	2207	303.836	229.882	-0.4024	0.0957846	*	0.021547	Taf6l
71323	1733	193.36	191.633	-0.0129369	0.974783	*	0.946882	Rassf8
76055	4797	2405.53	3274.13	0.444757	0.000264839	*	1.67837e-05	Mgea5
27426	2165	1549.54	1001.32	-0.629937	5.70791e-05	*	2.79072e-06	Nagpa
54672	2454	173.239	345.271	0.994967	7.56394e-07	*	2.09467e-08	Adgrg3
68961	1644	1172.65	1497.06	0.35236	0.035747	*	0.00602369	Phkg2
101966	679	709.636	650.218	-0.126156	0.6522	*	0.336303	D8Ertd738e
68870	1584	30.2203	31.4167	0.0560159	0.953219	*	0.884254	Ak8
75641	420	2.66815	3.95468	0.56772	0.574571	*	0.270192	1700029I15Rik
17344	4647	876.214	968.517	0.144493	0.5297	*	0.236743	Pias2
17164	2884	3113.01	2452.24	-0.344209	0.00353566	*	0.000353607	Mapkapk2
21985	2266	3020.99	3644.12	0.270549	0.0663757	*	0.0132845	Tpd52
20491	3019	744.147	912.535	0.294292	0.0890564	*	0.0196774	Sla
17977	7346	1918.28	1713.54	-0.162841	0.308912	*	0.104726	Ncoa1
66679	1755	576.657	515.927	-0.160544	0.551647	*	0.253249	Rae1
241489	2848	0.780817	1.00624	0.365924	0.627568	*	0.313691	Pde11a
664903	697	14.0287	15.06	0.102347	0.933983	*	0.827889	Rps15a-ps4
100042784	1870	11.317	8.81962	-0.359705	0.780361	*	0.478182	Prdm11
207495	2072	0.37953	0.370218	-0.0358379	0.953219	*	0.891121	Baiap2l2
80901	1893	8.04884	12.0041	0.576668	0.554234	*	0.255088	Cxcr6
101142	2314	169.835	147.422	-0.204174	0.620132	*	0.306771	Itfg2
73689	910	224.635	226.078	0.00924078	0.980683	*	0.959638	Bloc1s2
20088	837	5880.03	6536.73	0.152747	0.343317	*	0.121711	Rps24
436230	3243	8.84397	7.36623	-0.263769	0.840045	*	0.614067	BC065397
15114	3697	52.1922	64.7634	0.311343	0.630937	*	0.316618	Hap1
227580	3163	1.06391	0.936977	-0.183285	0.840045	*	0.648391	C1ql3
19376	1471	254.015	254.733	0.00407259	0.991246	*	0.980698	Rab34
75782	4197	320.273	227.845	-0.491248	0.0153973	*	0.00211931	Lca5
66162	337	227.876	218.72	-0.0591651	0.88353	*	0.744205	Bola2
66877	3111	551.85	556.114	0.0111044	0.967745	*	0.931833	Crnkl1
98303	2028	10.3916	10.1454	-0.0345983	0.973675	*	0.94456	D630023F18Rik
237082	2492	207.076	183.059	-0.177846	0.752816	*	0.446524	Nxt2
100303740	116	0.183234	0.193767	0.0806354	0.840045	*	0.668657	Snora75
223337	2196	0.193952	0.178794	-0.117408	0.7952	*	0.532802	Ugt3a2
11898	1631	401.936	279.603	-0.523586	0.0350999	*	0.00588987	Ass1
22122	1329	390.433	342.369	-0.189526	0.482864	*	0.204212	Tsta3
239796	3080	33.8111	33.8007	-0.00044475	0.999432	*	0.999015	Mb21d2
27222	3485	0.942836	0.948355	0.00842019	0.991698	*	0.982351	Atp1a4
216792	3790	124.879	107.443	-0.216961	0.671197	*	0.355567	Iba57
50505	6703	658.874	603.434	-0.126805	0.615593	*	0.303055	Ercc4
229279	4693	4466.41	4405.08	-0.019948	0.944881	*	0.854998	Hnrnpa3
384864	1122	60.6518	38.7522	-0.646272	0.150753	*	0.0391951	Gm1943
22340	1264	446.694	431.915	-0.0485375	0.884149	*	0.744987	Vegfb
271305	3732	2.81521	2.78135	-0.0174582	0.987371	*	0.972916	Phf21b
74125	4519	626.894	750.009	0.258686	0.14314	*	0.0364667	Armc8
215707	2256	11.5744	15.0599	0.379776	0.732138	*	0.426291	Ccdc92
17076	5172	90.8983	141.156	0.634964	0.0329071	*	0.00544726	Ly75
107976	1299	437.142	317.188	-0.462763	0.0164071	*	0.00230838	Bre
18669	4344	473.189	305.346	-0.631972	0.00112608	*	9.14348e-05	Abcb1b
56332	4191	14.4682	28.3044	0.968142	0.105929	*	0.0246002	Amotl2
72309	1744	12.962	14.3333	0.145086	0.895625	*	0.763293	Tmem158
381306	2930	48.2379	64.1654	0.411629	0.447529	*	0.181506	BC055324
12040	1459	77.4572	55.7102	-0.475459	0.308567	*	0.104555	Bckdhb
30878	3148	4.26274	9.57895	1.16809	0.116855	*	0.0278878	Apln
68617	7238	1.15731	1.09193	-0.0838908	0.933279	*	0.8258	Mtcl1
66248	1471	395.7	362.504	-0.126412	0.694693	*	0.383331	Alg5
71673	1953	424.918	424.415	-0.00171029	0.995743	*	0.991154	Rnf215
11973	1219	1232.34	1051.61	-0.228806	0.151199	*	0.0393731	Atp6v1e1
12978	3875	93930	76545.5	-0.295268	0.0148939	*	0.00203425	Csf1r
100044236	2001	0.554909	0.669113	0.269997	0.710937	*	0.402334	Copg2os2
22709	2577	147.718	165.501	0.163993	0.737799	*	0.432884	Zfp51
20826	1257	740.866	513.398	-0.529135	0.00096506	*	7.62039e-05	Nhp2l1
333789	5731	291.936	347.758	0.252434	0.34314	*	0.121556	N4bp2
64294	2024	3148.96	2794.41	-0.172329	0.244265	*	0.0752125	Itm2c
108014	1167	549.229	501.219	-0.131965	0.62423	*	0.310684	Srsf9
51886	6491	791.398	1358.78	0.779836	1.02579e-07	*	2.21251e-09	Fubp1
69752	1100	412.863	410.759	-0.00737089	0.980805	*	0.959872	Zfp511
68750	8426	4945.75	3865.57	-0.355509	0.00111462	*	9.02419e-05	Rreb1
227334	5316	659.164	989.649	0.586279	1.70608e-05	*	7.02172e-07	Usp40
59290	2307	0.848053	0.715317	-0.245572	0.777321	*	0.474217	Gpa33
231004	2610	67.8563	95.8857	0.498832	0.200398	*	0.0573222	Samd11
18796	5125	2977.63	2694.47	-0.144161	0.481569	*	0.203268	Plcb2
70235	1707	27.769	24.2086	-0.197955	0.840045	*	0.614216	Poc1a
235505	5883	99.0806	111.887	0.175364	0.762003	*	0.457934	Cd109
74764	2322	1026.81	1115.11	0.119016	0.642903	*	0.326441	Klc4
226778	4565	3.76318	5.92905	0.655847	0.502122	*	0.217406	Mark1
74486	1872	14.4316	7.91073	-0.867352	0.249595	*	0.0776756	Osbpl10
67064	2529	1262.22	1335.01	0.0808888	0.7952	*	0.526064	Chmp1b
329165	5790	591.58	584.138	-0.0182625	0.953225	*	0.898201	Abi2
236792	4084	406	475.703	0.228582	0.41399	*	0.160825	Mmgt1
104582	1072	0.651131	0.679466	0.0614541	0.942391	*	0.84803	Rprml
67480	3326	875.061	888.192	0.0214879	0.946228	*	0.85753	Cwc25
17907	755	6.88022	8.46861	0.29967	0.81292	*	0.564908	Mylpf
68209	646	121.996	112.855	-0.112367	0.840045	*	0.625481	Rnaseh2c
399548	4244	0.840203	1.15252	0.455977	0.542332	*	0.246964	Scn4b
211006	1925	119.521	119.453	-0.000818981	0.998374	*	0.997092	Sepsecs
229320	2849	0.401532	0.460183	0.196694	0.784988	*	0.48598	Clrn1
19726	9146	122.75	244.593	0.994662	2.62211e-05	*	1.13623e-06	Rfx3
12643	1653	9.27692	21.2519	1.19587	0.0572767	*	0.0109987	Chad
233204	2601	1093.74	1137.76	0.0569232	0.840045	*	0.662025	Tbc1d17
231386	3034	1754.49	2299.53	0.390288	0.00197963	*	0.000178454	Ythdc1
58804	867	7.00862	11.9554	0.770464	0.364619	*	0.132824	Cdc42ep5
19883	10869	439.76	664.124	0.594735	0.00286799	*	0.000276547	Rora
20733	1326	119.698	135.408	0.17792	0.721008	*	0.414861	Spint2
19386	9477	4248.37	4842.72	0.188907	0.316393	*	0.108341	Ranbp2
634731	3295	293.739	282.736	-0.0550776	0.873476	*	0.728806	Susd1
18194	2218	395.289	265.286	-0.575358	0.00164461	*	0.000143304	Nsdhl
70081	2221	76.4199	113.38	0.569142	0.127398	*	0.0310331	2210404O09Rik
68889	2168	816.572	661.776	-0.303237	0.0837129	*	0.0180735	Ubac2
14673	1880	2389.66	1368.73	-0.803965	8.10138e-12	*	6.52569e-14	Gna12
102639566	1745	6.56373	8.27483	0.334215	0.7952	*	0.522459	Ptgs2os2
52570	1419	89.8502	98.0059	0.125348	0.840045	*	0.61103	Ccdc69
16150	3810	2830.26	3443.2	0.282815	0.0161344	*	0.00225111	Ikbkb
66988	2267	285.42	238.455	-0.259369	0.376486	*	0.139417	Lap3
15936	1541	823.615	481.57	-0.774226	1.51292e-05	*	6.11109e-07	Ier2
14705	1486	2103.05	1685.4	-0.319391	0.00975826	*	0.00122834	Bscl2
71971	2721	206.362	125.982	-0.711953	0.00631919	*	0.000716705	Zswim1
66196	3924	157.27	149.493	-0.07317	0.8668	*	0.714412	Myo19
78004	1381	51.9209	89.63	0.787667	0.0467762	*	0.00852026	Prr15
225659	3979	139.278	154.772	0.152183	0.784988	*	0.484364	Cep76
24132	3079	210.004	268.555	0.3548	0.205929	*	0.0595824	Zfp53
16613	863	5.80345	4.01716	-0.530736	0.633716	*	0.318647	Klk1b11
22276	1592	84.1225	94.7862	0.172185	0.790365	*	0.494675	Uros
74251	2558	48.2848	33.5188	-0.526599	0.343576	*	0.121932	Ankrd9
69893	2876	103.798	88.721	-0.226436	0.66217	*	0.346526	Coa7
216134	5110	2191.93	1238.53	-0.823579	5.62492e-09	*	8.83027e-11	Pdxk
71238	550	13.6151	15.3304	0.171195	0.871456	*	0.724916	Sdhaf3
245533	1395	0.4247	0.418066	-0.0227141	0.967745	*	0.933623	Awat1
16619	889	0.183234	0.193767	0.0806354	0.840045	*	0.668657	Klk1b27
408068	4523	245.981	321.469	0.386133	0.131055	*	0.0322664	Zfp738
16485	8970	0.874114	0.847042	-0.0453869	0.953225	*	0.89688	Kcna1
217304	2880	5386.48	4809.34	-0.163504	0.255766	*	0.0802031	Cd300lb
224619	2679	2957.39	2988.61	0.0151514	0.953219	*	0.885846	Traf7
100038638	2743	0.608918	0.5492	-0.148914	0.840045	*	0.629982	Fmr1os
84653	964	2.93347	2.26288	-0.374452	0.76179	*	0.457531	Hes7
668208	2850	1.30347	1.98674	0.608046	0.411863	*	0.159462	Gm13288
13830	2816	4529.92	3350.13	-0.435267	7.25135e-05	*	3.70071e-06	Stom
14257	5853	14.3197	17.4247	0.283138	0.798937	*	0.542691	Flt4
74386	3540	548.892	660.605	0.267266	0.163253	*	0.0435681	Rmi1
11877	4355	94.8975	106.913	0.171991	0.783591	*	0.481451	Arvcf
17005	2269	0.599816	0.731919	0.287164	0.69583	*	0.384981	Ltk
66262	4539	514.911	459.099	-0.165515	0.513899	*	0.22471	Ing5
381650	3673	88.945	150.271	0.756578	0.00787365	*	0.000941153	Thap6
68161	801	98.3413	130.958	0.413239	0.243523	*	0.0749125	A930005H10Rik
170460	2500	654.843	918.176	0.487622	0.00163902	*	0.000142528	Stard5
57432	1615	50.9627	52.9034	0.0539162	0.947577	*	0.861523	Zc3h8
19171	1270	731.096	640.795	-0.190197	0.343347	*	0.121811	Psmb10
234686	3951	2043.33	2131.13	0.0607009	0.840045	*	0.621557	Fhod1
70823	3963	397.028	397.913	0.00321442	0.992235	*	0.983193	Hmgxb4
66253	1054	145.658	166.273	0.190974	0.676514	*	0.360373	Aig1
22239	3599	7.80435	17.9603	1.20246	0.0694429	*	0.0140871	Ugt8a
231805	2588	3585.96	1919.02	-0.901988	1.01501e-10	*	1.11942e-12	Pilra
20846	5180	1873.27	1813.78	-0.0465559	0.840045	*	0.666143	Stat1
12873	1458	0.994483	1.16532	0.228711	0.809688	*	0.5593	Cpa3
56030	6563	6133.45	4901.29	-0.323538	0.0028568	*	0.000275196	Tmem131
66126	1091	404.532	357.554	-0.178094	0.515074	*	0.225617	Elof1
56872	1016	0.183234	0.193767	0.0806354	0.840045	*	0.668657	Pate4
81003	4258	148.556	223.482	0.589157	0.0438247	*	0.00781773	Trim23
232406	2612	6.58277	6.33288	-0.0558336	0.962172	*	0.915885	BC035044
193796	4610	1447.92	1302.68	-0.1525	0.394821	*	0.149822	Kdm4b
384214	1262	0.203553	0.187006	-0.122321	0.7952	*	0.523937	Ephx4
319587	510	4.97299	3.56709	-0.479365	0.681816	*	0.366644	4930539J05Rik
18102	1235	319.23	202.918	-0.6537	0.000852483	*	6.52228e-05	Nme1
106639	2045	226.556	230.344	0.0239211	0.953225	*	0.893089	Vmac
66680	1583	720.218	846.876	0.233716	0.183974	*	0.0512938	Oser1
70750	3335	439.567	483.019	0.135997	0.668191	*	0.352325	Kdsr
71617	2896	293.159	194.081	-0.595025	0.00373046	*	0.000377038	9130011E15Rik
319812	4095	0.183234	0.193767	0.0806354	0.840045	*	0.668657	9430018G01Rik
19337	1183	3.87908	4.59705	0.244994	0.840045	*	0.644056	Rab33a
77015	2375	0.183234	0.193767	0.0806354	0.840045	*	0.668657	Mpped2
66913	1870	730.524	653.858	-0.159954	0.456003	*	0.186364	Kdelr2
23802	3694	2209.1	1763.31	-0.325166	0.00962845	*	0.00120525	Amfr
67426	3993	107.809	155.865	0.531819	0.078054	*	0.0165259	Adck3
50771	5447	2267.98	1960.46	-0.210211	0.139465	*	0.035178	Atp9b
73410	519	0.395067	0.451954	0.194079	0.785009	*	0.48929	1700065D16Rik
67811	1951	429.615	397.492	-0.112116	0.73463	*	0.429297	Poldip2
227195	13512	1867.98	2003.41	0.100981	0.621658	*	0.30849	Ino80d
70396	2228	504.962	623.825	0.304967	0.127447	*	0.0310525	Asnsd1
104360	1868	0.183234	0.193767	0.0806354	0.840045	*	0.668657	Isl2
13199	3740	4.88733	3.10639	-0.653806	0.496888	*	0.213424	Ddn
93679	3262	3643.18	2189.22	-0.73478	2.14215e-08	*	3.95481e-10	Trim8
238690	3488	35.7161	48.2359	0.433533	0.469097	*	0.195135	Zfp458
54698	1939	22.2452	45.5357	1.0335	0.0510991	*	0.009527	Crtam
16633	1787	261.923	190.379	-0.46027	0.145581	*	0.0373025	Klra2
20346	6422	1.10095	1.15254	0.0660704	0.947577	*	0.861934	Sema3a
50850	4693	645.034	670.783	0.0564725	0.848303	*	0.679979	Spast
83492	2382	0.360399	0.408298	0.18003	0.7952	*	0.50753	Gsdmc
100306944	205	2.8108	3.11274	0.147206	0.898536	*	0.768098	Snora73a
76719	5510	1846.36	1713.08	-0.108097	0.605491	*	0.294166	Kansl1
228368	2981	1374.47	1041.6	-0.400076	0.00641232	*	0.000729529	Slc35c1
27176	864	7384.26	6584.82	-0.165309	0.253255	*	0.0791721	Rpl7a
80893	2070	0.203553	0.187006	-0.122321	0.7952	*	0.523937	Tmprss5
67493	2718	173.074	163.019	-0.0863477	0.840045	*	0.654369	Mettl16
434280	5092	7.05096	7.94773	0.172723	0.881902	*	0.741071	Gm5607
21463	1764	3.19206	2.65197	-0.267423	0.840045	*	0.604298	Tcp11
238692	3252	81.8053	143.533	0.811115	0.00612779	*	0.000691394	Zfp874a
269614	2585	720.892	762.826	0.0815702	0.7952	*	0.509762	Pank4
102580	2781	434.8	352.511	-0.302684	0.149869	*	0.0388065	Alg9
67434	6103	840.592	627.106	-0.422698	0.0105362	*	0.00133932	Ankrd33b
13009	1035	0.193952	0.178794	-0.117408	0.7952	*	0.532802	Csrp3
546611	1602	19.0317	28.2003	0.567301	0.423937	*	0.166803	Klhl33
66665	1645	45.3516	62.5059	0.462838	0.393358	*	0.148758	Msantd3
76133	1088	18.4767	24.7183	0.419873	0.632056	*	0.317589	6230400D17Rik
236511	7259	1813.24	1715.42	-0.0800062	0.757153	*	0.45252	Ago1
21808	5116	3.01377	4.34723	0.528528	0.628384	*	0.31434	Tgfb2
27993	2249	714.338	552.336	-0.371061	0.0196201	*	0.00286665	Imp4
74229	4438	47.6522	53.3792	0.163736	0.839281	*	0.598767	Paqr8
217201	3230	579.148	551.438	-0.0707327	0.833156	*	0.591262	Rundc1
20686	700	2.65215	4.9773	0.9082	0.26016	*	0.0823286	Spa17
53419	4733	7.4555	8.96538	0.26606	0.840045	*	0.609897	Corin
218035	3212	1227.71	1368.27	0.156381	0.439383	*	0.176755	Vps41
100127111	126	2.27965	1.64266	-0.472781	0.635147	*	0.319757	Snord22
20016	1305	232.984	240.176	0.0438641	0.916577	*	0.796082	Polr1c
26403	3919	2654.5	1602.42	-0.728194	5.29371e-07	*	1.3975e-08	Map3k11
75430	846	277.303	432.63	0.641672	0.00262155	*	0.00024785	Anapc15
67213	3352	1352.47	1338.96	-0.0144861	0.953225	*	0.897579	Cmtm6
66612	2023	483.61	481.134	-0.00740611	0.98134	*	0.960905	Ormdl3
71564	938	134.292	149.232	0.152191	0.785009	*	0.489161	Izumo4
19088	3358	380.277	464.849	0.289713	0.303306	*	0.102023	Prkar2b
258922	942	0.874421	1.16238	0.410683	0.58565	*	0.278466	Olfr267
268527	7868	3.01504	6.25279	1.05232	0.169488	*	0.0458499	Greb1
63986	983	709.681	681.492	-0.058475	0.840045	*	0.640933	Gmfg
666532	2812	789.658	1297.68	0.716633	0.000290308	*	1.85709e-05	Gm13139
228003	2538	50.0473	81.1065	0.696527	0.122028	*	0.0294666	Klhl41
212679	2882	49.1259	39.1597	-0.327113	0.635147	*	0.319711	Mars2
78771	4289	262.555	226.744	-0.211559	0.664501	*	0.349065	Mctp1
237761	3644	0.988015	0.999312	0.016403	0.984561	*	0.967252	Sowaha
208691	4992	128.899	138.146	0.0999486	0.840045	*	0.652538	Eif5a2
71425	2135	0.183234	0.193767	0.0806354	0.840045	*	0.668657	Bpifb9a
64656	1364	315.958	300.477	-0.0724756	0.840045	*	0.640927	Mrps23
19303	3726	6320.57	4719.6	-0.421389	0.000415964	*	2.81988e-05	Pxn
16370	6269	1.96201	1.16245	-0.755164	0.229116	*	0.0686902	Irs4
226409	4093	651.998	383.328	-0.766288	7.91172e-05	*	4.11216e-06	Zranb3
71810	2531	1567.9	1463.47	-0.0994393	0.733206	*	0.427732	Ranbp3
71310	5803	4873.01	4773.97	-0.0296249	0.885733	*	0.748301	Tbc1d9
319701	2117	9.09123	11.8266	0.37949	0.753638	*	0.447397	Fbxo48
104369	122	0.193952	0.178794	-0.117408	0.7952	*	0.532802	Snora69
74152	3648	355.813	646.762	0.862114	1.24082e-06	*	3.7499e-08	Stra6l
67416	3704	62.6987	65.8085	0.0698394	0.92797	*	0.816368	Armcx2
16907	3389	269.639	232.219	-0.215547	0.507075	*	0.220653	Lmnb2
75627	2125	356.039	439.098	0.302508	0.194495	*	0.0550733	Snapc1
12166	5481	87.2362	132.161	0.599298	0.0541785	*	0.0102604	Bmpr1a
54607	3210	650.074	720.773	0.148942	0.54808	*	0.250649	Socs6
17961	1375	142.687	167.762	0.233558	0.569266	*	0.26589	Nat2
108052	3615	9.84158	8.79202	-0.162695	0.889564	*	0.753962	Slc14a1
17193	3584	278.83	501.769	0.847634	4.77372e-07	*	1.24865e-08	Mbd4
18583	6086	467.491	624.868	0.418614	0.0134906	*	0.00179896	Pde7a
69698	2629	19.2456	27.3274	0.505819	0.534274	*	0.240844	Slc52a3
217869	3964	5706.1	6733.65	0.238884	0.147412	*	0.0379277	Eif5
72658	1148	92.2527	151.925	0.719697	0.011711	*	0.00152309	2700097O09Rik
71835	3657	154.387	152.117	-0.0213657	0.963104	*	0.917416	Lancl2
109663	915	0.440084	0.499955	0.18402	0.794356	*	0.502124	Hoxc11
50721	1695	511.906	493.676	-0.0523142	0.868077	*	0.718233	Sirt6
76786	548	1.28101	1.42608	0.15477	0.868236	*	0.719225	2510003B16Rik
327744	1664	132.406	199.61	0.592219	0.0219111	*	0.00327353	E130307A14Rik
242109	5170	8.40929	9.84607	0.227563	0.840045	*	0.664469	Zfp697
171543	4627	716.775	1387.81	0.953221	5.81742e-14	*	3.04416e-16	Bmf
15170	2219	5148.14	4188.34	-0.297674	0.0135415	*	0.00180814	Ptpn6
73545	3097	225.842	421.87	0.901486	3.59128e-07	*	8.9951e-09	1700094D03Rik
77428	2990	9.75378	18.1751	0.897931	0.21006	*	0.0612436	9430083A17Rik
69976	2525	558.551	504.104	-0.147968	0.593322	*	0.284812	Galk2
20416	3273	2456.3	2391.04	-0.0388491	0.848324	*	0.681288	Shc1
217353	2814	631.897	555.221	-0.186627	0.423456	*	0.166489	Tmc6
231238	4532	289.776	196.856	-0.557796	0.0693302	*	0.014047	Sel1l3
100121	3656	1049.06	1033.04	-0.0222045	0.940754	*	0.841966	Tdrd7
11891	3078	258.979	419.784	0.69681	0.000161588	*	9.35818e-06	Rab27a
407803	843	16.2912	20.7272	0.347438	0.731561	*	0.425613	BC051226
332396	3032	1.75725	2.3452	0.416386	0.702974	*	0.392406	Kcnk18
71562	2332	467.412	618.955	0.405141	0.03014	*	0.00485735	Afmid
75305	1737	4.32302	5.11163	0.241744	0.840045	*	0.649595	Ankrd53
53325	5449	590.178	630.932	0.0963335	0.792063	*	0.49667	Banp
76982	3187	2.82198	3.23416	0.196686	0.858914	*	0.702543	3110035E14Rik
100043757	9807	8.88007	17.1722	0.951436	0.181143	*	0.0503448	Zfp831
269855	4260	4.07639	7.37531	0.855411	0.315122	*	0.107814	Ssc5d
14058	2684	3957.52	4685.96	0.243749	0.0914002	*	0.0203834	F10
12322	4245	4.18289	4.07553	-0.0375147	0.973204	*	0.943564	Camk2a
70261	1171	2.32187	2.63691	0.183563	0.866828	*	0.714542	Chp2
19348	3473	102.983	114.193	0.149072	0.795363	*	0.533297	Kif20a
105244662	2003	0.4247	0.418066	-0.0227141	0.967745	*	0.933623	Cyp4x1os
26358	2060	2.19867	3.42336	0.638781	0.486756	*	0.206774	Aldh1a7
195522	2023	320.19	418.393	0.385929	0.065733	*	0.0130786	Zfp691
100038595	2322	17.8634	25.497	0.513321	0.528966	*	0.236061	Gm16287
214575	3168	0.599816	0.731919	0.287164	0.69583	*	0.384981	Tdrd5
107734	691	234.343	252.431	0.107271	0.808669	*	0.557386	Mrpl30
74734	4960	492.718	373.114	-0.401146	0.0454374	*	0.00821228	Rhoh
67285	1884	202.676	178.338	-0.184564	0.634809	*	0.319457	Cwc27
59036	3696	17.3564	25.0377	0.528635	0.512264	*	0.223633	Dact1
16668	1400	5.94073	6.36695	0.0999629	0.943474	*	0.849951	Krt18
217082	5665	8.05452	19.2595	1.2577	0.0575144	*	0.0110477	Hlf
20513	2089	0.401763	0.34373	-0.225069	0.687944	*	0.376371	Slc1a6
68184	2236	262.387	265.302	0.0159392	0.965122	*	0.925959	Denr
214254	2592	30.3409	25.3055	-0.261812	0.794356	*	0.499997	Nudt15
76843	4221	43.2259	38.4577	-0.168625	0.840045	*	0.627159	Dtl
237890	3704	4.81461	8.72655	0.857994	0.312486	*	0.106471	Slfn14
20335	755	195.683	233.092	0.252383	0.433125	*	0.172826	Sec61g
330671	3105	1.11648	1.1811	0.0811775	0.939201	*	0.839653	B4galnt4
240058	4366	1.59246	1.65025	0.051428	0.957183	*	0.906645	Cpne5
100272221	1405	1.06019	0.937579	-0.177307	0.840045	*	0.65898	Gm17801
252837	2109	6.50903	6.27659	-0.0524606	0.963181	*	0.920991	Ackr4
58234	7131	1.45809	1.27473	-0.193881	0.840045	*	0.65694	Shank3
72891	1247	24.0771	45.7077	0.924773	0.0580268	*	0.0111725	Xlr4c
12330	4290	9133.17	7349.61	-0.313449	0.0066884	*	0.00076959	Canx
18538	1260	958.284	808.448	-0.245298	0.173599	*	0.0473803	Pcna
100415901	1546	1.23892	1.15366	-0.102864	0.925872	*	0.81237	Gm13648
622402	1231	1.4388	1.2629	-0.188131	0.840045	*	0.656244	Akr1c12
66549	3262	790.559	713.435	-0.148091	0.502122	*	0.217464	Aggf1
193116	3675	1300.36	1457.87	0.164951	0.360197	*	0.130351	Slu7
55949	1933	1829.95	2021.56	0.143664	0.506364	*	0.220194	Eef1b2
103742	762	275.46	256.021	-0.105582	0.7952	*	0.526505	Mien1
16848	2299	2943.47	1903.47	-0.628885	0.00013247	*	7.43822e-06	Lfng
66205	1362	657.813	638.218	-0.0436288	0.874642	*	0.730394	Cd302
100855	4393	2175.82	2452.83	0.172888	0.244341	*	0.0752502	Tbc1d14
20454	2250	2992.47	1543.78	-0.954872	6.1849e-10	*	7.89113e-12	St3gal5
72575	2993	35.0355	41.3403	0.238733	0.790365	*	0.494908	C430049B03Rik
209011	1715	1750.83	1763.25	0.0101983	0.967313	*	0.930061	Sirt7
12408	1081	237.968	176.519	-0.430946	0.0816523	*	0.0174658	Cbr1
23918	1632	493.286	387.805	-0.347091	0.0582176	*	0.0112273	Impdh2
59031	1802	1745.45	1162.7	-0.586121	6.84001e-05	*	3.46666e-06	Chst12
269252	7021	622.034	528.496	-0.235101	0.255915	*	0.0803044	Gtf3c4
80289	3139	344.788	399.257	0.211606	0.595706	*	0.286507	Lysmd3
NM_001254730	1812	5.76881	7.36467	0.352348	0.7952	*	0.507574	-
218314	3909	180.029	264.943	0.557457	0.0161582	*	0.0022574	Zfp595
278240	1323	0.37953	0.370218	-0.0358379	0.953219	*	0.891121	Spin2c
667728	2983	23.985	24.3501	0.0217953	0.98015	*	0.957792	Hist1h2al
208092	1561	429.896	301.724	-0.510755	0.00719321	*	0.000840787	Chmp6
98956	3856	595.676	475.647	-0.324636	0.0897817	*	0.0199063	Nat10
52639	1817	600.278	740.764	0.303383	0.0778625	*	0.0164634	Wipi1
12325	3660	935.622	980.201	0.0671522	0.807524	*	0.555505	Camk2g
12518	1327	10.1462	15.2525	0.588103	0.524281	*	0.231903	Cd79a
213945	4230	0.395067	0.451954	0.194079	0.785009	*	0.48929	Col28a1
329251	3086	298.477	309.285	0.0513144	0.884405	*	0.745463	Ppp1r12b
67097	573	3263.48	2864.75	-0.188002	0.237096	*	0.0718901	Rps10
270802	3134	231.032	167.765	-0.461653	0.0577539	*	0.0111005	BC048403
228858	2580	1.32587	0.950488	-0.480196	0.535458	*	0.241567	Gdap1l1
75341	1182	0.227061	0.242959	0.0976369	0.840045	*	0.635573	4930564C03Rik
57439	3168	900.196	1137.73	0.337854	0.0291451	*	0.00466788	Tmem183a
225131	5114	2106.58	2039.58	-0.0466299	0.845725	*	0.676248	Wac
791417	1997	0.4247	0.418066	-0.0227141	0.967745	*	0.933623	Gm14164
67042	1050	75.9227	67.4886	-0.169887	0.795363	*	0.533269	Ift27
52712	2285	490.771	514.032	0.0668079	0.840045	*	0.628399	Zkscan6
70348	1828	3.21826	2.68627	-0.260677	0.840045	*	0.614866	Ube2cbp
14783	5089	14.6925	16.2014	0.141042	0.891506	*	0.757195	Grb10
57811	4135	0.434274	0.426304	-0.0267214	0.963181	*	0.92252	Rgr
233424	4316	14.7369	16.4098	0.155124	0.878097	*	0.735138	Tmc3
68521	3077	383.897	402.857	0.0695499	0.840045	*	0.656195	Fam189b
76539	2035	132.131	127.679	-0.0494467	0.930883	*	0.821548	Fam204a
71711	2004	339.803	309.24	-0.135973	0.724399	*	0.419017	Mus81
75881	1152	3.09119	7.4105	1.26141	0.0824702	*	0.0176985	4930579K19Rik
14712	2984	695.302	779.654	0.165195	0.43672	*	0.175029	Gnpat
227731	3263	241.326	178.732	-0.433187	0.103401	*	0.0238258	Slc25a25
66302	1875	161.739	204.394	0.337692	0.249575	*	0.0776548	Rmdn1
22349	3117	3.89863	4.61	0.241799	0.840045	*	0.648219	Vil1
104732	3371	40.5957	43.3133	0.0934822	0.90877	*	0.784151	4930427A07Rik
80292	4337	397.412	321.77	-0.304607	0.198652	*	0.0567177	Zxdc
56316	3323	355.538	404.263	0.185292	0.495824	*	0.212608	Ggcx
18707	4835	4766.53	4804.51	0.0114504	0.960329	*	0.912057	Pik3cd
100039348	1734	0.183234	0.193767	0.0806354	0.840045	*	0.668657	Gm2176
108755	1344	114.952	110.444	-0.0577084	0.918088	*	0.798718	Lyrm2
102436	3881	325.681	332.178	0.0284972	0.945946	*	0.856401	Lars2
17087	603	208.692	278.536	0.416486	0.126575	*	0.0307805	Ly96
110119	1757	350.426	321.855	-0.122699	0.730861	*	0.424715	Mpi
56708	1862	65.633	58.3597	-0.169448	0.804815	*	0.551654	Clcf1
215445	3949	265.587	211.336	-0.329646	0.255766	*	0.0802128	Rab11fip3
66236	877	278.147	304.995	0.132939	0.714717	*	0.406777	1500011B03Rik
26568	2312	16.3191	22.7777	0.48106	0.576125	*	0.27143	Slc27a3
13011	986	20.1697	23.1236	0.197181	0.840045	*	0.651225	Cst7
75725	3419	715.364	706.116	-0.0187723	0.953219	*	0.881312	Phf14
66999	4568	435.956	440.444	0.0147763	0.961792	*	0.91493	Med28
12385	3713	3399.24	2532.26	-0.424785	0.000352713	*	2.29985e-05	Ctnna1
14768	4434	484.308	578.744	0.257001	0.22058	*	0.065222	Lancl1
27643	2334	460.559	369.353	-0.318384	0.108109	*	0.0252347	Ubl4a
19054	4537	1914.94	1857.39	-0.0440235	0.892706	*	0.758867	Ppp2r3d
100861908	1863	1.8687	2.61075	0.482426	0.646151	*	0.329572	Gm21319
73341	4580	2767.5	2555.83	-0.114787	0.542243	*	0.246381	Arhgef6
19655	2391	521.167	675.961	0.375196	0.027457	*	0.00433939	Rbmx
15007	1473	270.912	219.803	-0.301617	0.364619	*	0.132839	H2-Q10
100504486	2815	294.878	543.862	0.883122	1.41364e-06	*	4.2971e-08	Gdap10
12295	2467	104.267	135.569	0.378749	0.341674	*	0.120727	Cacnb1
75124	1163	0.193952	0.178794	-0.117408	0.7952	*	0.532802	Nxnl2
67511	1463	1292.66	1086.4	-0.25079	0.102908	*	0.0236638	Tmed9
353208	1779	96.7683	120.456	0.315903	0.535478	*	0.241607	Zfp931
78255	6887	28.292	41.3248	0.546612	0.365094	*	0.133303	Ralgps2
211556	2391	434.787	399.829	-0.120925	0.710257	*	0.399936	Ap1ar
233912	3852	676.076	457.49	-0.563446	0.00603088	*	0.000677977	Armc5
72317	495	0.227061	0.242959	0.0976369	0.840045	*	0.635573	Asb17os
243743	12602	137.922	189.388	0.457497	0.181744	*	0.0505546	Plxna4
75007	2845	4286.21	3007.66	-0.511062	8.98889e-06	*	3.42474e-07	Fam63a
231807	2557	8930.53	7764.46	-0.201859	0.31839	*	0.109392	BC037034
16206	4966	10.6722	15.5829	0.546103	0.565857	*	0.263266	Lrig1
18700	3593	259.245	367.134	0.501991	0.0170784	*	0.00242299	Piga
330695	1242	21.3897	18.0272	-0.246748	0.813347	*	0.565651	Ctxn1
237886	3856	110.063	146.48	0.412371	0.212619	*	0.0622181	Slfn9
68349	940	591.72	594.862	0.00763853	0.978669	*	0.954156	Ndufs3
319604	6610	2013.02	1973.05	-0.0289328	0.908342	*	0.783342	Fam168a
78388	2810	2702.5	1740.04	-0.635176	7.40984e-09	*	1.19373e-10	Mvp
627984	3457	17.9716	17.4082	-0.0459491	0.963181	*	0.918362	Nlrp1c-ps
57765	2552	0.607028	0.630551	0.0548485	0.949272	*	0.868211	Tbx21
83436	4992	2504.87	2623.53	0.0667775	0.7952	*	0.506555	Plekha2
259069	1073	0.190188	0.201507	0.0834005	0.840045	*	0.663046	Olfr1389
14235	4391	156.986	152.332	-0.0434196	0.939201	*	0.83974	Foxm1
66091	349	445.184	426.947	-0.0603464	0.862427	*	0.707821	Ndufa3
652925	988	694.724	681.077	-0.0286221	0.926979	*	0.81419	Tmem243
234964	3045	0.190188	0.201507	0.0834005	0.840045	*	0.663046	Ccdc67
12349	1807	27.6947	42.2296	0.608642	0.305718	*	0.103158	Car2
14126	2429	0.593724	0.723317	0.284834	0.697564	*	0.387294	Ms4a2
211652	3315	1.30992	0.948622	-0.465576	0.548173	*	0.250837	Wwc1
73458	1999	1.26786	1.19993	-0.0794398	0.944084	*	0.851365	Aldh3b3
26459	2336	2.46327	2.95576	0.262953	0.840045	*	0.603261	Slc27a5
78878	4370	235.713	314.535	0.416189	0.0662209	*	0.013225	Ftx
68729	5637	267.177	228.412	-0.226155	0.46792	*	0.194328	Trim37
70207	1351	71.5448	69.83	-0.0349991	0.953225	*	0.898318	Taco1
19153	5097	71.4125	65.1223	-0.133025	0.840045	*	0.637087	Prx
170834	873	0.521949	0.623749	0.257059	0.721008	*	0.415911	Oosp1
382018	7983	336.795	352.803	0.0669885	0.853869	*	0.691068	Unc13a
75138	1020	13.6385	20.4431	0.583935	0.48259	*	0.203869	4930526L06Rik
243385	3100	1.14697	1.20093	0.066334	0.947577	*	0.862697	Gprin3
210146	6159	711.242	621.103	-0.195508	0.331776	*	0.115928	Irgq
170759	3915	3033.91	2575.92	-0.23609	0.151421	*	0.0394529	Atp13a1
18613	3293	431.898	515.822	0.25618	0.231933	*	0.0697516	Pecam1
67971	1040	24.3177	27.3226	0.168087	0.852929	*	0.689645	Tppp3
67778	1952	663.789	868.675	0.38809	0.0142647	*	0.0019349	Zfp639
54188	1723	590.305	636.696	0.109143	0.724283	*	0.418779	Cpsf4
18286	3834	1879.53	2334.22	0.312569	0.0232478	*	0.00351152	Odf2
22092	1164	1.06391	0.936977	-0.183285	0.840045	*	0.648391	Rsph1
20318	2935	3220.83	2650.74	-0.281034	0.0194747	*	0.00283624	Sdf4
19762	1851	0.183234	0.193767	0.0806354	0.840045	*	0.668657	Rit2
52432	2079	385.123	385.904	0.00292498	0.992677	*	0.983936	Ppp2r2d
68327	1224	202.847	206.521	0.0258967	0.953219	*	0.885835	Tsr3
232210	1422	296.399	342.438	0.208303	0.454818	*	0.185693	Hmces
100503041	3927	7.95501	11.6082	0.545214	0.587641	*	0.279827	Pdzd7
20530	1841	1531.59	1565.63	0.031705	0.894838	*	0.76228	Slc31a2
22215	4933	896.239	1074.64	0.261903	0.161848	*	0.0430313	Ube3a
243853	2817	763.191	512.906	-0.573351	0.000154225	*	8.88642e-06	Fkrp
20479	3272	1926.02	1872.25	-0.0408514	0.872234	*	0.726567	Vps4b
20533	4584	0.227061	0.242959	0.0976369	0.840045	*	0.635573	Slc4a1
16551	4850	47.2053	89.9753	0.930581	0.0105188	*	0.00133642	Kif11
74846	995	1.67116	1.8168	0.120555	0.914444	*	0.792347	4930405A21Rik
66624	2815	1033.47	999.392	-0.0483798	0.855741	*	0.69539	Spcs2
21652	2443	2071.83	2315.12	0.160182	0.505535	*	0.219596	Phf1
100503884	3317	0.648594	0.58473	-0.149545	0.840045	*	0.652541	Ccdc149
53623	5213	5.56207	7.01849	0.335539	0.7952	*	0.525401	Gria3
72611	3489	793.375	1090.39	0.458767	0.00143643	*	0.00012111	Zfp655
98396	4675	592.595	587.987	-0.0112615	0.967843	*	0.93387	Slc41a1
76426	649	16.0027	20.8678	0.382964	0.694354	*	0.382736	Fam209
53856	949	1.77804	2.32753	0.388512	0.723506	*	0.417819	Prg3
14365	12742	4.04256	7.17236	0.827179	0.340137	*	0.119992	Fzd3
21400	1163	34.2695	50.3007	0.553653	0.348449	*	0.124686	Tcea2
26386	1725	107.356	127.136	0.243971	0.665113	*	0.349629	Hsf4
239739	3343	0.604136	0.630326	0.0612244	0.944084	*	0.85294	Lamp3
110058	1623	0.89641	1.02842	0.198204	0.840045	*	0.603287	Syt17
16578	2977	81.6047	125.716	0.623444	0.0527086	*	0.00990146	Kif9
72543	4995	6552.5	3958.62	-0.727046	2.87072e-09	*	4.23654e-11	Mvb12b
230082	4522	1179.26	733.747	-0.684528	3.48793e-06	*	1.19764e-07	Nol6
19204	3660	2129.51	1713.5	-0.313574	0.0379233	*	0.00649075	Ptafr
50528	3175	2.68677	1.94966	-0.462649	0.661201	*	0.34584	Tmprss2
100503895	1191	0.190188	0.201507	0.0834005	0.840045	*	0.663046	Tpsab1
93759	3896	431.303	625.483	0.53627	0.00136024	*	0.000113887	Sirt1
16881	3118	714.604	507.032	-0.495066	0.0061764	*	0.000697242	Lig1
100041655	680	8.80163	8.22645	-0.0975005	0.942827	*	0.849146	Gm10863
100038410	4259	0.706709	0.923703	0.386314	0.60985	*	0.297789	Gm10536
70726	1564	13.3735	19.3816	0.535312	0.540078	*	0.245023	Angptl6
71787	1146	268.583	237.659	-0.176471	0.615593	*	0.303046	Trnau1ap
100503197	2624	4.56852	2.81879	-0.696654	0.455203	*	0.185903	Gm19589
56805	5052	435.813	515.701	0.242826	0.35199	*	0.12616	Zbtb33
434130	2058	3.61208	3.46616	-0.0594928	0.958851	*	0.90924	Ccdc8
22612	3971	3.83943	7.56934	0.979276	0.222003	*	0.0657604	Yes1
50791	6557	8.985	9.99597	0.153828	0.894008	*	0.761073	Magi2
50935	2427	646.222	685.461	0.0850446	0.788129	*	0.492302	St6galnac6
77766	6755	74.2131	84.1092	0.18059	0.7952	*	0.511985	Elp4
234366	5106	1828.6	1243.09	-0.556809	3.55964e-05	*	1.63127e-06	Gatad2a
67871	2251	101.379	90.8671	-0.157935	0.7952	*	0.511711	Mrrf
96935	2035	6.39687	7.73746	0.274495	0.840045	*	0.603342	Susd4
52443	966	204.282	162.206	-0.332739	0.254849	*	0.07982	Mrpl48
194401	9342	332.743	373.013	0.164815	0.611095	*	0.298793	Mical3
105000	5792	153.128	240.249	0.649788	0.00626606	*	0.000708468	Dnal1
17175	1104	17.6173	24.2749	0.462473	0.606072	*	0.294591	Masp2
67163	3270	1746.34	1839.89	0.0752848	0.7952	*	0.507888	Ccdc47
77219	3128	536.154	546.538	0.0276753	0.939201	*	0.839251	Ptgr2
109624	4035	42.9296	74.9976	0.804873	0.0467035	*	0.00850153	Cald1
269952	3520	153.632	122.441	-0.327388	0.339775	*	0.119844	Gdpgp1
320683	6116	653.358	708.58	0.117055	0.658385	*	0.34336	Zfp629
26425	2139	444.169	342.839	-0.373579	0.0596867	*	0.0115878	Nubp1
12662	4867	468.871	522.587	0.156481	0.671859	*	0.356471	Chm
12350	1537	0.203553	0.187006	-0.122321	0.7952	*	0.523937	Car3
218885	2062	84.5815	95.6319	0.17715	0.785009	*	0.486514	Oxnad1
11949	1183	1362.98	1200.81	-0.182749	0.267312	*	0.0854286	Atp5c1
56857	4383	4383.17	3665.11	-0.258118	0.0559217	*	0.0106793	Slc37a2
78668	1353	26.6555	40.9606	0.619801	0.303436	*	0.102103	E130112N10Rik
70556	1877	96.3005	80.3051	-0.262052	0.597785	*	0.287972	Slc25a33
100529079	2178	0.227061	0.242959	0.0976369	0.840045	*	0.635573	5830418P13Rik
76803	990	0.440084	0.499955	0.18402	0.794356	*	0.502124	2410141K09Rik
73834	1410	739.996	759.278	0.0371101	0.894827	*	0.761996	Atp6v1d
11747	1738	2847.28	2392.33	-0.251167	0.0450012	*	0.00810453	Anxa5
69232	3269	2254.6	1929.79	-0.224428	0.110197	*	0.0258517	Qrich1
15896	1308	47.3698	55.9101	0.239142	0.749637	*	0.4434	Icam2
329735	5428	42.4981	53.552	0.333545	0.613515	*	0.301311	4933431E20Rik
244745	4753	716.344	671.272	-0.0937546	0.753638	*	0.448503	Dpy19l1
100040736	2876	6.39372	6.67619	0.0623693	0.957183	*	0.90617	Foxd2os
18201	3518	675.919	740.297	0.131254	0.59552	*	0.286245	Nsmaf
433904	2510	9.61576	17.0183	0.823616	0.267542	*	0.0856203	Ociad2
21973	5217	260.428	320.8	0.300786	0.224978	*	0.0670385	Top2a
230757	2854	307.105	271.459	-0.177998	0.57095	*	0.267583	5730409E04Rik
12986	3880	7022.14	10491.9	0.579296	1.28698e-05	*	5.09253e-07	Csf3r
224481	1360	32.8442	39.2029	0.255322	0.786621	*	0.490898	Tfb1m
77940	3227	2.07451	2.53114	0.287021	0.806899	*	0.554262	A930004D18Rik
434377	4732	109.127	140.354	0.363058	0.302941	*	0.101829	Zfp560
231915	3496	726.882	750.972	0.0470377	0.863336	*	0.709566	Uspl1
637898	2562	0.190188	0.201507	0.0834005	0.840045	*	0.663046	Vmn2r60
77604	3457	399.72	681.66	0.77006	3.53637e-06	*	1.21635e-07	Rbm12b2
11553	3214	0.190188	0.201507	0.0834005	0.840045	*	0.663046	Adra2c
231042	2909	191.964	193.827	0.0139297	0.971407	*	0.940679	Nupl2
228033	730	756.838	602.139	-0.329889	0.0413342	*	0.00722037	Atp5g3
74004	5987	0.795086	0.754727	-0.0751561	0.936452	*	0.833395	Jakmip3
18813	2432	1085.1	890.528	-0.285089	0.0761168	*	0.0158932	Pa2g4
245368	4658	52.9198	86.5044	0.708965	0.0604076	*	0.0117737	Zfp300
631304	1578	0.190188	0.201507	0.0834005	0.840045	*	0.663046	Cyp4f40
80859	3625	1204.22	1228.54	0.0288507	0.925417	*	0.811647	Nfkbiz
14964	1736	38202	34439	-0.149607	0.42994	*	0.170682	H2-D1
11571	1416	0.193952	0.178794	-0.117408	0.7952	*	0.532802	Crisp1
117589	4909	332.978	346.369	0.0568815	0.864173	*	0.710838	Asb7
239250	4243	0.395067	0.451954	0.194079	0.785009	*	0.48929	Slitrk6
107508	4850	1527.46	1294.04	-0.23925	0.11577	*	0.0275334	Eprs
69053	4074	1368.03	1531.56	0.1629	0.342606	*	0.121286	1810013L24Rik
18458	2842	15992.5	13865.9	-0.20585	0.0838275	*	0.0181119	Pabpc1
107568	6450	2904.95	2826.09	-0.0397024	0.881197	*	0.74022	Wwp1
19158	2525	901.834	1008.26	0.160931	0.420637	*	0.164788	Cyth2
75329	2584	3.21562	2.74631	-0.227606	0.840045	*	0.656028	Atf7ip2
217845	1093	0.386677	0.377764	-0.0336425	0.953225	*	0.898451	Ifi27l2b
54519	2540	2672.93	2218.57	-0.268792	0.0309089	*	0.0050376	Apbb1ip
217449	3194	501.759	373.819	-0.424655	0.0151599	*	0.00207772	Trappc12
14009	4146	650.298	460.933	-0.496544	0.00384305	*	0.000391355	Etv1
69550	866	772.472	619.449	-0.318498	0.0857569	*	0.0186307	Bst2
74180	14963	0.892219	0.63439	-0.492029	0.424545	*	0.167188	Muc5b
72795	3405	270.388	316.067	0.2252	0.475211	*	0.199048	Ttc19
11980	8134	1568.52	1780.01	0.182483	0.280111	*	0.0912238	Atp8a1
68035	1701	792.509	618.66	-0.357282	0.0266073	*	0.00417459	Rbm42
57296	1529	1632.16	1510.44	-0.111811	0.584425	*	0.277712	Psmd8
732482	1156	0.227061	0.242959	0.0976369	0.840045	*	0.635573	Gm9731
258783	1960	113.847	226.568	0.992857	9.84779e-05	*	5.26898e-06	Olfr920
73318	1616	0.190188	0.201507	0.0834005	0.840045	*	0.663046	Ube2d2b
71704	3665	871.599	1014.86	0.219543	0.291204	*	0.0963947	Arhgef3
110173	3688	1928.41	1670.74	-0.206926	0.154202	*	0.0404025	Manba
72236	2210	1.29827	1.47245	0.181624	0.850519	*	0.686096	Tsnaxip1
23845	3786	1112.88	1101.81	-0.0144168	0.958175	*	0.908317	Clec5a
414077	815	199.613	149.362	-0.418388	0.120666	*	0.0290881	Wdr83os
140577	4444	1.99762	1.80143	-0.14914	0.887729	*	0.751302	Ankrd6
232975	3609	7991.99	4930.81	-0.69673	1.11467e-07	*	2.45768e-09	Atp1a3
69710	5146	7526.02	6369.07	-0.240805	0.083368	*	0.0179745	Arap1
209200	5181	2051.42	2495.69	0.282819	0.0299959	*	0.00482707	Dtx3l
244209	1473	5.16791	5.88863	0.188351	0.870043	*	0.723075	Cyp2r1
19219	3297	351.073	353.304	0.00913557	0.977562	*	0.952214	Ptger4
78890	3784	176.709	161.005	-0.134276	0.794156	*	0.499079	Trmt44
16178	1360	617.856	1070.52	0.792972	1.29779e-06	*	3.9297e-08	Il1r2
69640	4786	4.13687	3.93059	-0.0737928	0.953219	*	0.889209	Fam83g
14864	1202	0.193952	0.178794	-0.117408	0.7952	*	0.532802	Gstm3
213649	3397	7.50531	6.50412	-0.206557	0.855066	*	0.693889	Arhgef19
18175	5332	18.2133	21.0787	0.210791	0.840045	*	0.631868	Nrap
74330	4229	1580.75	1440.2	-0.134334	0.471033	*	0.196491	Dnajc14
240087	7372	1082.64	1062.82	-0.0266549	0.928848	*	0.817815	Mdc1
71853	2125	2916.82	1650.36	-0.821611	3.10493e-10	*	3.77893e-12	Pdia6
57339	4809	2.60045	2.75693	0.0842985	0.948005	*	0.864397	Jph1
320311	8406	7.1117	7.9565	0.161939	0.891321	*	0.756697	Rnf152
102334	2396	603.101	828.467	0.458044	0.00260696	*	0.000245976	Ankrd10
107607	4192	391.707	450.83	0.202806	0.475855	*	0.199513	Nod1
52504	4343	165.71	194.854	0.233729	0.508727	*	0.221671	Cenpo
69387	1172	9.69362	13.0493	0.428866	0.695407	*	0.383983	Dnajb13
56401	2999	551.689	462.675	-0.253855	0.243519	*	0.0748893	P3h1
320466	2132	25.9187	25.7339	-0.010321	0.991033	*	0.980199	A230103J11Rik
74157	6396	2046.83	1715.66	-0.254626	0.0658199	*	0.0131036	Cmtr1
20680	3266	0.360399	0.408298	0.18003	0.7952	*	0.50753	Sox7
218734	2415	237.688	287.869	0.276343	0.288359	*	0.0950818	3830406C13Rik
20111	3017	2783.52	2106.58	-0.402007	0.00152364	*	0.000130075	Rps6ka1
100182	5334	4060.52	3364.47	-0.271285	0.0742147	*	0.0153858	Akna
20955	2595	200.581	257.34	0.359492	0.716896	*	0.408879	Vamp7
320737	551	0.570901	0.588354	0.043444	0.953225	*	0.893458	4732416N19Rik
68554	1387	81.1101	90.2271	0.153679	0.800932	*	0.546638	Cebpzos
19698	2213	660.483	547.43	-0.270848	0.200678	*	0.0574496	Relb
638247	3162	369.889	477.314	0.367844	0.0675901	*	0.0136128	9530082P21Rik
99681	5823	16.141	24.525	0.603521	0.411498	*	0.159223	Tchh
224019	1463	27.6531	45.6257	0.722404	0.175324	*	0.0480163	Tmem191c
791381	1935	3.37367	3.43953	0.0278933	0.98015	*	0.957335	Gm15413
66337	731	3.95425	5.62912	0.509506	0.65373	*	0.338201	Fam229b
228807	3247	147.195	132.2	-0.155011	0.768852	*	0.465111	Zfp341
20833	2777	1862.07	1401.13	-0.410311	0.000898736	*	6.94344e-05	Ssrp1
19942	734	1792.57	1526.04	-0.232241	0.11879	*	0.0284961	Rpl27
93706	4687	48.1832	34.5636	-0.479274	0.44347	*	0.179182	Pcdhgc3
54354	3133	1175.04	1094.06	-0.103023	0.669886	*	0.353797	Rassf5
109161	2952	780.804	1004.12	0.362904	0.0432443	*	0.0076815	Ube2q2
12686	1879	0.4247	0.418066	-0.0227141	0.967745	*	0.933623	Elovl3
73847	1758	420.083	287.557	-0.54683	0.011554	*	0.00149724	Fam110a
68431	1365	35.3063	36.4553	0.0462042	0.953225	*	0.897468	Fbxl15
403202	2115	2.10464	1.48024	-0.507742	0.567764	*	0.264754	A430093F15Rik
327655	5559	460.919	478.648	0.0544529	0.856209	*	0.696636	Ppip5k1
320522	1225	5.42051	8.83641	0.705032	0.44777	*	0.18163	Bhlha9
228677	2759	0.193952	0.178794	-0.117408	0.7952	*	0.532802	Sptlc3
74466	1883	0.554909	0.669113	0.269997	0.710937	*	0.402334	4933427G17Rik
381199	4007	7.47558	12.6841	0.762765	0.365094	*	0.133251	Tmem151a
20788	4570	4214.87	2154.34	-0.968245	1.0156e-14	*	4.71733e-17	Srebf2
109093	1880	192.746	185.023	-0.0589982	0.885929	*	0.74857	Rars2
18624	1856	675.558	445.623	-0.600255	5.31089e-05	*	2.56988e-06	Pepd
14119	10480	0.360399	0.408298	0.18003	0.7952	*	0.50753	Fbn2
14827	2658	7974.66	5445.95	-0.550238	1.43103e-07	*	3.23092e-09	Pdia3
56613	3152	1318.03	1045.49	-0.334202	0.0225347	*	0.00338821	Rps6ka4
100328588	2320	11.2225	11.7614	0.0676648	0.936994	*	0.834373	Gm21948
76654	2219	0.706891	0.894132	0.339	0.6522	*	0.336562	Upp2
140486	8382	0.827753	0.685299	-0.272467	0.753638	*	0.447889	Igf2bp1
330503	2955	128.873	170.531	0.404092	0.174692	*	0.0477508	Gm5113
68616	1081	32.8197	38.4332	0.227792	0.7952	*	0.522355	Gdpd3
474160	830	18.3296	17.3645	-0.078035	0.947577	*	0.862143	Platr17
654498	2262	0.203553	0.187006	-0.122321	0.7952	*	0.523937	Hhla1
74043	4022	453.175	582.589	0.36241	0.034536	*	0.00577697	Pex26
140570	6497	16462.5	10338	-0.671233	2.16419e-09	*	3.09207e-11	Plxnb2
19243	4153	1395.43	1416.15	0.0212654	0.947577	*	0.863704	Ptp4a1
100302688	872	3.36434	3.91156	0.217418	0.846607	*	0.67765	Gm17455
269338	4363	1899.92	2012.58	0.0831062	0.72709	*	0.421212	Vps39
101544	2741	2.48502	3.03861	0.290155	0.816918	*	0.570373	Zfp575
98910	4764	227.767	264.183	0.213979	0.623302	*	0.309855	Usp6nl
76832	1643	72.331	118.108	0.707418	0.0329071	*	0.00545226	Hyls1
69938	1777	0.227061	0.242959	0.0976369	0.840045	*	0.635573	Scrn1
21749	2259	154.198	207.046	0.425172	0.135606	*	0.0338931	Terf1
24063	2163	34.3875	35.6186	0.0507468	0.953219	*	0.888063	Spry1
109294	8213	0.641535	0.67125	0.0653221	0.938338	*	0.837928	Prex2
[truncated: 15,009 more rows]

## Sheet: Only significant factors
GeneID	Length	WT-Expression	ADAM17-/--Expression	log2FoldChange(ADAM17-/-/WT)	Padj	Up/Down-Regulation	Pvalue	Symbol
14734	2272	83.2039	452.23	2.44233	1.12039e-28	Up	5.26996e-32	Gpc3
12655	1539	182.334	967.259	2.40732	7.08456e-51	Up	1.24963e-54	Chil3
16011	5854	5.60905	28.6045	2.35041	0.000122085	Up	6.74026e-06	Igfbp5
84004	2892	34.9568	175.16	2.32503	3.9601e-15	Up	1.60658e-17	Mcam
320558	5688	19.6104	94.1924	2.26399	1.78768e-09	Up	2.51209e-11	Sycp2
16160	2505	16.4399	75.133	2.19225	1.79055e-07	Up	4.20055e-09	Il12b
16415	2618	7.95221	35.658	2.1648	4.61765e-05	Up	2.17471e-06	Itgb2l
319168	522	2.99198	13.3365	2.15621	0.000677983	Up	5.00674e-05	Hist1h2ah
17002	2742	404.097	1774.83	2.13491	7.48821e-42	Up	2.20138e-45	Ltf
380924	1640	82.4512	350.797	2.08902	2.12346e-20	Up	3.74552e-23	Olfm4
19817	332	50.0565	194.771	1.96015	3.27584e-10	Up	4.04472e-12	Rn7sk
223649	2537	168.396	646.122	1.93995	2.30608e-26	Up	1.76264e-29	Nrbp2
18054	1176	931.1	3567.62	1.93795	1.0718e-42	Up	2.52068e-46	Ngp
17996	22489	16.9639	64.7717	1.9329	5.10799e-06	Up	1.81399e-07	Neb
15559	2073	41.5209	156.412	1.91344	5.6176e-11	Up	5.71405e-13	Htr2b
20449	8995	5.70801	20.9444	1.87551	0.00234027	Up	0.000215892	St8sia1
66222	1931	85.226	311.364	1.86923	7.94034e-17	Up	2.19424e-19	Serpinb1a
21389	1731	54.9376	199.663	1.8617	2.24042e-12	Up	1.62024e-14	Tbx6
231931	1612	2.64497	9.3358	1.81952	0.00555752	Up	0.000616595	Gimap6
170813	1009	10.8712	38.3538	1.81886	0.000781346	Up	5.88338e-05	Ms4a3
225872	3292	51.1825	179.447	1.80984	3.79994e-09	Up	5.76425e-11	Npas4
244049	5810	53.5613	184.057	1.78089	9.83968e-11	Up	1.07029e-12	Mctp2
12815	6541	22.4509	76.0754	1.76065	6.2837e-06	Up	2.27954e-07	Col11a2
20201	392	1295.71	4384.84	1.75878	1.88402e-61	Up	1.10772e-65	S100a8
16182	3559	9.79035	33.1018	1.75748	0.00114151	Up	9.32239e-05	Il18r1
232714	6488	108.548	366.221	1.75438	7.61322e-19	Up	1.65622e-21	Mgam
26366	1060	12.0554	40.3093	1.74143	0.000884187	Up	6.80504e-05	Ceacam10
378425	4329	33.5563	111.135	1.72766	2.05329e-07	Up	4.85313e-09	Nlrp12
20202	536	3893.88	12729	1.70884	2.22793e-52	Up	2.61987e-56	S100a9
268379	16011	72.1797	235.6	1.70667	4.54513e-12	Up	3.5275e-14	Abca13
11989	2277	7.39433	24.0864	1.70373	0.00364545	Up	0.000366517	Slc7a3
546644	922	45.8021	148.512	1.69709	1.71727e-08	Up	3.09974e-10	Ly6g
78688	2869	3.73932	11.9505	1.67622	0.0120251	Up	0.0015696	Nol3
100041546	875	32.9604	104.947	1.67086	8.86467e-07	Up	2.53306e-08	Ly6c2
16891	3787	43.6499	138.625	1.66714	1.73066e-06	Up	5.38289e-08	Lipg
634650	2716	14.2863	45.3264	1.66572	0.00181072	Up	0.000160972	Gbp11
13134	5397	35.1872	111.531	1.66432	4.87419e-07	Up	1.27816e-08	Dach1
382913	1914	30.2138	95.6607	1.66272	1.81441e-06	Up	5.66469e-08	Neil2
12759	1832	113.686	358.75	1.65792	1.20392e-13	Up	7.07852e-16	Clu
12835	9620	14.2485	44.8761	1.65514	0.00112178	Up	9.08876e-05	Col6a3
70417	7514	5.71352	17.8234	1.64132	0.0119977	Up	0.00156391	Megf10
11492	6314	182.17	559.565	1.61902	1.26415e-18	Up	2.89875e-21	Adam19
225825	2487	40.2215	123.361	1.61685	2.23532e-05	Up	9.5022e-07	Cd226
13838	6328	51.0359	153.536	1.58899	8.45586e-08	Up	1.74506e-09	Epha4
53614	4450	15.2444	45.8305	1.58803	0.000786334	Up	5.93172e-05	Reck
56760	1149	40.2285	119.909	1.57565	8.48216e-06	Up	3.18181e-07	Clec1b
320463	7333	15.1983	45.2286	1.57333	0.000927398	Up	7.25211e-05	F630111L10Rik
13587	716	9.90138	29.4044	1.57033	0.00790524	Up	0.000945394	Ear2
233186	2521	79.6462	236.276	1.5688	1.61231e-10	Up	1.89594e-12	Siglecf
665205	1101	28.2039	83.5895	1.56742	4.15626e-05	Up	1.93542e-06	Gm14327
328829	3708	39.1544	115.677	1.56286	1.5914e-06	Up	4.91231e-08	9830107B12Rik
242700	4012	20.9554	61.8582	1.56164	0.000186105	Up	1.10298e-05	Ifnlr1
16523	2188	14.837	43.6561	1.55698	0.00182461	Up	0.000162443	Kcnj8
21946	681	46.9856	138.108	1.55551	2.51904e-07	Up	6.10209e-09	Pglyrp1
78892	4183	60.4279	175.858	1.54112	1.30217e-08	Up	2.25092e-10	Crispld2
213119	5041	17.9491	51.8358	1.53004	0.000917903	Up	7.13457e-05	Itga10
50706	3105	14.7445	42.5792	1.52997	0.0020147	Up	0.000182185	Postn
21826	5922	16.3445	47.1674	1.52899	0.00528475	Up	0.000578298	Thbs2
240063	3549	33.2671	95.894	1.52735	1.56275e-05	Up	6.34914e-07	Zfp811
67374	4822	25.1891	72.3891	1.52297	0.000128284	Up	7.16546e-06	Jam2
100034684	453	117.22	333.122	1.50683	1.46367e-11	Up	1.25645e-13	BC100530
54368	811	37.4283	106.212	1.50474	4.70971e-05	Up	2.2236e-06	Gp9
170745	3498	2.90432	8.22444	1.50172	0.0264609	Up	0.00413685	Xpnpep2
230863	3158	15.904	44.7186	1.49148	0.00344381	Up	0.000341951	Sh2d5
22064	3342	2.28759	6.36873	1.47718	0.0299362	Up	0.00481218	Trpc2
11535	1381	27.7941	77.2579	1.47491	0.000141857	Up	8.08206e-06	Adm
94346	1282	35.2546	97.9587	1.47436	3.58786e-05	Up	1.64753e-06	Tmem40
100042056	4486	13.6696	37.9473	1.47302	0.00510845	Up	0.000555958	9130019P16Rik
76074	2459	105.239	292.102	1.4728	2.56427e-12	Up	1.91476e-14	Gbp8
66259	3613	5.56771	15.3372	1.46188	0.0274145	Up	0.00432946	Camk2n1
140493	7617	84.4137	231.176	1.45345	1.41068e-08	Up	2.46339e-10	Kcnn3
50765	3455	6.60868	18.0591	1.45029	0.0239338	Up	0.00363904	Tfr2
230157	2442	130.198	355.014	1.44717	3.23471e-10	Up	3.97493e-12	Tmeff1
17863	3617	15.0505	40.9405	1.44372	0.00733346	Up	0.000861924	Myb
76566	3533	64.8361	176.302	1.44318	8.81992e-08	Up	1.84094e-09	Fam101b
76459	3694	7.58863	20.4783	1.43218	0.0292211	Up	0.0046852	Car12
29811	2124	79.0159	212.779	1.42914	5.22515e-08	Up	1.03332e-09	Ndrg2
12825	5564	49.1747	131.895	1.4234	6.28311e-05	Up	3.13269e-06	Col3a1
100041230	405	10.928	29.2786	1.42182	0.0137898	Up	0.00185264	Hist1h4m
18689	1391	13.3396	35.4559	1.41031	0.00711406	Up	0.000828607	Phxr4
18602	2640	119.003	315.782	1.40793	4.28609e-11	Up	4.13287e-13	Padi4
319184	500	4.4271	11.7291	1.40565	0.0427061	Up	0.00754394	Hist1h2bk
67731	6936	318.128	842.102	1.40439	4.87373e-20	Up	8.88321e-23	Fbxo32
100041840	1573	4.63138	12.2237	1.40017	0.0449508	Up	0.008086	Gm10408
108078	3581	22.1954	58.5518	1.39945	0.00256451	Up	0.0002408	Olr1
215446	3467	19.8632	52.2978	1.39665	0.00344898	Up	0.000342787	Entpd3
78252	3368	2.77452	7.2761	1.39093	0.0474096	Up	0.00867214	Nxpe2
210094	2567	3.38434	8.84252	1.38558	0.0497425	Up	0.00922436	Iglon5
100038347	2678	7.5156	19.6211	1.38445	0.0280185	Up	0.00444955	Fam174b
66107	452	36.3022	94.2902	1.37705	7.08287e-05	Up	3.60223e-06	Wfdc21
71264	1061	4.40567	11.3962	1.37112	0.0499986	Up	0.00928948	4933432I03Rik
74002	4628	9.34291	24.0967	1.36689	0.0261927	Up	0.00406874	Psd2
216188	6030	16.767	43.2284	1.36636	0.00702185	Up	0.000815458	Aldh1l2
100039684	719	19.2057	49.2946	1.35989	0.00387708	Up	0.000395732	5031434O11Rik
12796	599	7.00355	17.8416	1.34909	0.0397358	Up	0.00688742	Camp
272636	4491	7.06251	17.9637	1.34683	0.0405152	Up	0.0070511	Esyt3
433016	414	115.508	293.49	1.34532	6.30686e-09	Up	9.97498e-11	Gm5483
19126	3395	15.9556	40.3545	1.33867	0.00769827	Up	0.000917021	Prom1
18124	5573	29.4239	74.3113	1.33659	0.000665038	Up	4.87987e-05	Nr4a3
77117	2235	21.4849	54.2437	1.33613	0.0046402	Up	0.000494631	Zfp934
71877	2208	38.7093	96.7704	1.32189	0.000101051	Up	5.44229e-06	Efhc1
68339	6292	35.6141	88.919	1.32004	0.000361828	Up	2.37205e-05	Ccdc88c
108079	8201	11.466	28.5969	1.3185	0.0263159	Up	0.00409871	Prkaa2
628705	1590	27.8526	69.4284	1.31771	0.000934733	Up	7.33146e-05	Phf11c
24001	3019	41.8446	104.226	1.3166	0.000106382	Up	5.77944e-06	Tiam2
17444	5475	48.6464	121.119	1.31602	0.0019868	Up	0.000179429	Grap2
100038659	971	145.1	360.773	1.31404	1.53818e-11	Up	1.35658e-13	Mirt2
64011	1293	253.367	629.489	1.31295	1.57126e-11	Up	1.395e-13	Nrgn
665622	1799	26.6509	65.7188	1.30212	0.00145567	Up	0.000122989	Hist1h2br
665596	1799	26.6509	65.7188	1.30212	0.00145567	Up	0.000122989	Hist1h2bq
66898	3248	14.8069	36.4675	1.30034	0.013452	Up	0.00179204	Baiap2l1
68016	2062	9.31791	22.9074	1.29773	0.041812	Up	0.00733823	Murc
15122	569	24.8641	61.0806	1.29665	0.00419997	Up	0.000436098	Hba-a1
50884	4403	25.2272	61.913	1.29526	0.00428524	Up	0.000446715	Nckap1
432812	1642	8.44484	20.7037	1.29375	0.039704	Up	0.00687957	BC052688
76464	6525	25.0827	61.0995	1.28447	0.00214933	Up	0.00019575	Casc5
83557	3480	10.5075	25.5338	1.28099	0.0305861	Up	0.00495801	Lin28a
215257	1647	162.999	395.532	1.27893	1.50536e-11	Up	1.30108e-13	Il1f9
232414	3159	50.585	122.434	1.27522	6.30709e-05	Up	3.14835e-06	Clec9a
56753	1764	9.99453	24.1762	1.27438	0.0352484	Up	0.00591717	Tacstd2
243963	3701	23.441	56.597	1.27169	0.00363594	Up	0.000365347	Zfp473
233079	2136	16.5088	39.8236	1.27039	0.0157033	Up	0.00217526	Ffar2
17831	7368	135.623	326.612	1.26797	6.20404e-08	Up	1.25482e-09	Muc2
52024	1754	39.6428	95.288	1.26524	0.000476598	Up	3.3094e-05	Ankrd22
320495	5336	77.2519	185.068	1.26042	7.56394e-07	Up	2.0931e-08	Ipcef1
217143	9276	81.9189	195.512	1.25499	1.01241e-06	Up	2.94652e-08	Gpr179
78934	2402	25.4922	60.6546	1.25056	0.00274985	Up	0.000262892	4930581F22Rik
381232	5292	21.9603	52.1978	1.24909	0.00764539	Up	0.000909374	Mirt1
73181	3615	18.8892	44.8891	1.24881	0.00964001	Up	0.00120784	Nfatc4
13808	1509	71.1034	168.589	1.24552	3.65493e-06	Up	1.26358e-07	Eno3
54366	3712	11.5267	27.2968	1.24374	0.0325887	Up	0.00538035	Ctnnal1
26432	3707	33.3816	78.9896	1.24261	0.0031453	Up	0.000306985	Plod2
16521	4496	31.7216	75.0214	1.24184	0.00560898	Up	0.000623294	Kcnj5
20720	2071	39.5585	93.5207	1.2413	0.000557758	Up	3.95494e-05	Serpine2
14178	2672	61.4001	144.608	1.23583	2.3235e-05	Up	9.90436e-07	Fgf7
22441	1008	21.0803	49.5378	1.23263	0.0258761	Up	0.00401195	Xlr
117167	3140	389.824	915.499	1.23174	1.22763e-14	Up	5.77436e-17	Steap4
21957	1036	11.1512	26.0899	1.22629	0.0442237	Up	0.00793831	Tnnt3
14766	3555	139.545	326.318	1.22555	8.44598e-06	Up	3.16327e-07	Adgrg1
320111	3308	54.1238	126.438	1.2241	7.83038e-05	Up	4.06068e-06	Prr18
12484	1825	340.913	796.144	1.22363	2.21193e-12	Up	1.58664e-14	Cd24a
12775	1975	65.1868	152.045	1.22185	0.000166438	Up	9.64887e-06	Ccr7
16819	853	951.883	2210.83	1.21573	4.68047e-19	Up	9.35653e-22	Lcn2
240047	3670	108.656	252.07	1.21406	6.61928e-06	Up	2.43631e-07	Mmp25
435626	2336	127.901	296.1	1.21106	6.93964e-08	Up	1.41584e-09	Rufy4
14582	1773	14.0796	32.4896	1.20637	0.0307784	Up	0.00500547	Gfi1b
14313	2746	15.7425	36.3161	1.20595	0.0258598	Up	0.0040079	Fst
432769	2489	22.8692	52.7496	1.20575	0.00840874	Up	0.00101995	Zfp708
16174	4889	149.688	344.775	1.2037	8.64203e-10	Up	1.11785e-11	Il18rap
624582	5159	24.0566	55.3268	1.20155	0.0140551	Up	0.00189902	Morf4l1-ps1
665113	6931	48.5002	111.341	1.19892	0.000589082	Up	4.22625e-05	Tnik
14724	1850	78.5607	180.187	1.19762	2.0855e-05	Up	8.77948e-07	Gp1bb
80718	7201	51.5619	118.215	1.19703	0.00078853	Up	5.96219e-05	Rab27b
245195	610	224.595	514.861	1.19686	2.89584e-11	Up	2.72422e-13	Retnlg
59033	11811	14.3435	32.8431	1.1952	0.0415904	Up	0.00728712	Slc4a8
54392	3698	35.6407	81.528	1.19377	0.00114114	Up	9.31272e-05	Ncapg
20299	1815	207.649	474.653	1.19272	0.00958523	Up	0.00119815	Ccl22
72289	6982	43378.3	98899.5	1.18899	1.68342e-22	Up	1.88058e-25	Malat1
109731	2428	11.4034	25.9937	1.1887	0.0460418	Up	0.0083513	Maob
72054	1702	70.8872	161.51	1.18803	4.31384e-05	Up	2.01387e-06	Cyp4f18
105844	4748	14.973	34.0484	1.18522	0.0285151	Up	0.00454711	Card10
16574	6867	27.8777	63.3741	1.18478	0.00428768	Up	0.000447474	Kif5c
595139	6361	24.9167	56.6156	1.18408	0.00724864	Up	0.000849823	E030024N20Rik
76157	2629	17.0956	38.8089	1.18277	0.0331323	Up	0.00549932	Slc35d3
226098	4771	17.1128	38.8058	1.1812	0.0216181	Up	0.00322335	Hectd2
54204	1466	13.9038	31.239	1.16787	0.0368725	Up	0.00626768	2019-09-01
106014251	9228	235.593	529.247	1.16765	1.26534e-10	Up	1.42842e-12	Rnf8-cmtr1
69994	2154	366.267	822.102	1.16642	4.74382e-10	Up	5.96882e-12	Rsc1a1
19659	2628	21.7173	48.7286	1.16593	0.0129885	Up	0.00171722	Rbp1
20862	423	166.231	372.525	1.16415	2.35623e-05	Up	1.00716e-06	Stfa2
434234	1955	114.839	256.858	1.16136	1.06366e-06	Up	3.12068e-08	2610020H08Rik
12316	9866	25.8419	57.7036	1.15895	0.00720356	Up	0.000843267	Aspm
626578	3528	72.8684	161.884	1.15159	2.81429e-05	Up	1.23605e-06	Gbp10
18596	5410	132.568	294.373	1.15091	4.77372e-07	Up	1.24618e-08	Pdgfrb
353499	2346	77.2119	171.41	1.15055	1.62004e-05	Up	6.60092e-07	Tmc4
20527	3973	310.772	689.586	1.14987	8.64752e-12	Up	7.08481e-14	Slc2a3
14062	3296	43.4529	96.3751	1.14921	0.0016239	Up	0.000140926	F2r
12765	3043	1168.88	2589.66	1.14764	1.33756e-13	Up	8.02158e-16	Cxcr2
215693	3520	111.989	247.721	1.14536	4.06072e-07	Up	1.04096e-08	Zmat1
21954	854	50.4613	111.543	1.14435	0.000308563	Up	1.98113e-05	Tnni3
12654	1704	78.8772	174.287	1.14378	1.15118e-05	Up	4.48748e-07	Chil1
246049	2431	1198.39	2643.71	1.14147	3.26849e-19	Up	6.34173e-22	Slc36a2
232670	2018	13.3957	29.5041	1.13915	0.0499205	Up	0.00926323	Tspan33
235956	1409	398.395	875.468	1.13585	1.57424e-07	Up	3.60979e-09	Zfp825
110197	5521	55.5673	122.042	1.13507	0.000428339	Up	2.92393e-05	Dgkg
319535	5934	426.563	936.822	1.13501	1.00054e-12	Up	6.82399e-15	Zfp182
75051	1731	40.7432	89.4101	1.13388	0.00134943	Up	0.000112743	Ccdc173
216859	2482	108.989	239.035	1.13305	2.10762e-06	Up	6.77838e-08	Acap1
12364	2605	18.5453	40.6071	1.13068	0.0405666	Up	0.00706242	Casp12
14254	6280	17.1745	37.5382	1.1281	0.0384795	Up	0.00662667	Flt1
240753	7112	82.411	180.092	1.12782	4.85525e-05	Up	2.30944e-06	Plekha6
67393	2311	32.6071	71.2149	1.12699	0.00749101	Up	0.000886166	Cxxc5
240328	3297	162.722	355.348	1.12682	7.49339e-09	Up	1.216e-10	F830016B08Rik
623169	1356	20.5711	44.9021	1.12617	0.0190933	Up	0.00276948	Gm6402
381269	2493	31.3351	68.2825	1.12373	0.00678875	Up	0.000783932	Mreg
29816	4402	22.3094	48.5549	1.12197	0.0217889	Up	0.00325398	Hip1r
12877	3123	26.1902	56.9917	1.12172	0.0119829	Up	0.00156127	Cpeb1
16399	3437	676.267	1470.02	1.12017	2.76879e-09	Up	4.06984e-11	Itga2b
242341	2518	412.567	896.53	1.11972	0.00497422	Up	0.000536963	Atp6v0d2
12583	1530	14.9104	32.3643	1.11808	0.0432119	Up	0.00767285	Cdo1
16336	587	265.077	575.331	1.11798	7.54659e-09	Up	1.22907e-10	Insl3
230098	1650	29.1676	63.1469	1.11434	0.00702185	Up	0.000816215	Arhgef39
228852	6370	34.5683	74.6461	1.11062	0.0073416	Up	0.000863564	Ppp1r16b
54393	4486	48.342	104.018	1.10548	0.00178719	Up	0.000158268	Gabbr1
68797	1545	15.2915	32.8946	1.10512	0.0427527	Up	0.00756367	Pdgfrl
433406	2790	37.8127	81.1669	1.10202	0.00418297	Up	0.000433841	Gm13363
268885	414	326.587	698.842	1.0975	1.13347e-06	Up	3.35881e-08	Stfa2l1
108000	11130	32.5154	69.5175	1.09625	0.00761069	Up	0.000903904	Cenpf
432628	3125	66.2997	141.737	1.09614	0.000831125	Up	6.32824e-05	Mfsd2b
16364	4683	61.9598	132.242	1.09378	0.000242372	Up	1.50628e-05	Irf4
73895	2282	15.3872	32.8247	1.09305	0.0493923	Up	0.00913327	4930431P03Rik
73102	6251	35.4306	75.2603	1.08689	0.00524582	Up	0.000573145	Slc22a23
12659	2525	84.0566	178.391	1.08561	0.000100438	Up	5.38566e-06	Ovgp1
67647	4035	26.1759	55.5427	1.08536	0.0175599	Up	0.00250059	4930523C07Rik
328110	4096	1947.87	4128.17	1.08361	5.69457e-15	Up	2.41068e-17	Prpf39
80976	3751	177.235	375.571	1.08342	0.0347636	Up	0.00582119	Syt13
212398	2176	20.0004	42.2425	1.07867	0.0308544	Up	0.00502352	Frat2
68259	4090	493.019	1040.13	1.07705	6.03087e-14	Up	3.19131e-16	Ift80
102631730	729	22.0733	46.5381	1.07611	0.0263787	Up	0.00411625	4930512M02Rik
226791	1577	27.0176	56.9482	1.07575	0.0132159	Up	0.00175611	Lyplal1
545428	6329	17.6173	37.1149	1.07501	0.0487453	Up	0.00896393	Ccdc141
13024	1370	596.932	1256.45	1.07371	1.11314e-11	Up	9.35905e-14	Ctla2a
15567	2747	81.4738	171.317	1.07226	0.000923285	Up	7.19281e-05	Slc6a4
545622	6369	16.7741	35.2236	1.07031	0.049166	Up	0.00907408	Ptpn3
54195	3251	39.3819	82.3537	1.0643	0.00840139	Up	0.00101856	Gucy1b3
74843	1829	43.874	91.7199	1.06387	0.00445724	Up	0.000469362	Mss51
50501	1444	87.2322	182.181	1.06244	0.000209108	Up	1.26143e-05	Prok2
105841	5299	128.329	267.756	1.06107	2.26859e-06	Up	7.44281e-08	Dennd3
17067	853	22.2085	46.2838	1.05939	0.0411433	Up	0.00718159	Ly6c1
433801	3512	56.3484	117.317	1.05796	0.00101408	Up	8.07898e-05	Gm13212
242126	6641	76.5717	159.165	1.05564	9.44405e-05	Up	5.0252e-06	Slc22a15
54615	451	43.4275	90.2533	1.05537	0.00297543	Up	0.000288831	Npff
229694	5547	643.301	1335.66	1.05399	0.00685272	Up	0.000792527	AI504432
12615	1453	93.1126	192.595	1.04852	5.80223e-05	Up	2.84858e-06	Cenpa
235712	1260	50.4672	104.374	1.04835	0.00159359	Up	0.000137453	Mrgpra2b
14314	3609	33.9495	70.1933	1.04794	0.0161582	Up	0.00225749	Fstl1
73430	5159	166.019	342.908	1.04647	1.93511e-06	Up	6.13255e-08	1700049G17Rik
320924	5742	19.4475	40.1152	1.04457	0.0441758	Up	0.00792712	Ccbe1
12747	2265	5253.63	10818.7	1.04214	1.70585e-21	Up	2.40713e-24	Clk1
56644	2227	1508.21	3103.19	1.04091	1.99215e-15	Up	7.49632e-18	Clec7a
100040049	935	21.8826	44.6951	1.03033	0.0439943	Up	0.00785581	1810010D01Rik
320739	3914	107.648	219.426	1.02741	7.84889e-05	Up	4.07489e-06	6530403H02Rik
26415	1406	33.0055	66.9871	1.02118	0.011123	Up	0.00142961	Mapk13
207798	3276	23.3588	47.1973	1.01474	0.0344293	Up	0.00575712	Gramd1c
26410	2507	368.059	743.574	1.01454	4.48529e-11	Up	4.40407e-13	Map3k8
74318	1127	40.9592	82.7446	1.01448	0.0087463	Up	0.0010686	Hopx
15186	2415	110.15	222.502	1.01434	0.000234938	Up	1.4435e-05	Hdc
213980	3267	36.3158	73.3443	1.01409	0.0105188	Up	0.0013365	Fbxw10
67800	2251	74.8264	151.01	1.01302	0.000242672	Up	1.50956e-05	Dgat2
18126	4150	863.143	1740.59	1.01191	2.58415e-18	Up	6.22942e-21	Nos2
68385	1504	66.1998	133.284	1.0096	0.000968132	Up	7.65603e-05	Tlcd1
93838	3158	70.2224	141.065	1.00635	0.000434473	Up	2.97412e-05	Dqx1
434350	2565	56.8639	114.142	1.00524	0.00146985	Up	0.00012436	9430091E24Rik
12836	9222	39.3317	78.9261	1.00481	0.00935936	Up	0.00116111	Col7a1
69524	1859	24.8339	49.8119	1.00418	0.0325211	Up	0.00536154	Esam
54384	3446	41.7983	83.6448	1.00083	0.00718205	Up	0.00083906	Mtmr7
56473	1508	61.7679	30.8808	-1.00015	0.0221356	Down	0.00331227	Fads2
108147	2611	1342.08	668.243	-1.00603	9.78136e-15	Down	4.48581e-17	Atic
17218	3441	203.615	101.349	-1.00651	0.000345992	Down	2.24789e-05	Mcm5
269060	5652	731.762	364.196	-1.00666	7.22685e-09	Down	1.16e-10	Dagla
20198	513	1525.98	758.299	-1.0089	2.88103e-14	Down	1.45678e-16	S100a4
52120	2679	2013.39	1000.01	-1.00962	2.95507e-13	Down	1.89383e-15	Hgsnat
13649	4897	101.363	50.3238	-1.01022	0.00157677	Down	0.000135631	Egfr
13660	3182	13332.9	6605.49	-1.01325	8.37431e-22	Down	1.08322e-24	Ehd1
101488212	3964	286.677	141.856	-1.015	0.000591682	Down	4.25463e-05	Gm21975
233571	1917	7702.3	3808.59	-1.01603	1.72058e-16	Down	4.95699e-19	P2ry6
13449	1717	1876.42	926.143	-1.01868	9.64894e-15	Down	4.31162e-17	Dok2
103710	3059	715.307	352.67	-1.02024	9.68218e-11	Down	1.04746e-12	Slc35e4
16835	4548	6973.66	3417.87	-1.02882	5.1196e-26	Down	4.21416e-29	Ldlr
14218	10464	300.992	147.308	-1.03089	6.05531e-07	Down	1.63416e-08	Sh3pxd2a
13121	4353	1083.23	528.349	-1.03578	7.02933e-14	Down	3.88498e-16	Cyp51
380863	1183	77.7138	37.8901	-1.03635	0.00469048	Down	0.000501369	Tmem171
243219	5838	375.675	182.692	-1.04007	6.95173e-07	Down	1.90878e-08	2900026A02Rik
224833	5032	76.8996	37.3919	-1.04025	0.00599295	Down	0.000672304	AI661453
12282	4432	3203.09	1556.11	-1.04152	3.16119e-14	Down	1.61702e-16	Hyou1
12156	3566	67.3789	32.6533	-1.04507	0.00748419	Down	0.000884919	Bmp2
100043125	812	1116.74	539.983	-1.04831	2.76307e-08	Down	5.27986e-10	Gm11711
381680	2312	1931.38	933.783	-1.04848	1.07271e-15	Down	3.59505e-18	Nxpe5
18186	5921	4782.66	2306.83	-1.0519	4.98061e-25	Down	4.39259e-28	Nrp1
13855	4230	42.3886	20.3343	-1.05976	0.0322502	Down	0.0053055	Epn2
56744	615	33929.8	16235.5	-1.0634	1.8425e-28	Down	1.08331e-31	Pf4
20612	6427	4977.08	2369.68	-1.07061	2.67284e-14	Down	1.3287e-16	Siglec1
16852	817	6885.55	3271.46	-1.07364	3.72221e-28	Down	2.62621e-31	Lgals1
68040	1991	88.3591	41.8869	-1.07688	0.00182673	Down	0.000162916	Zfp593
72754	4409	1413.58	662.848	-1.0926	7.64231e-12	Down	6.11097e-14	Arhgef10l
21664	1953	166.188	77.7594	-1.09572	1.91732e-05	Down	7.98133e-07	Phlda1
14276	1089	641.217	299.157	-1.09991	9.4664e-08	Down	2.00371e-09	Folr2
18019	6251	2766.53	1282.61	-1.10899	2.85823e-24	Down	2.68883e-27	Nfatc2
240672	1155	119.987	55.4574	-1.11342	0.000373753	Down	2.4766e-05	Dusp5
16534	1960	1236.61	571.527	-1.1135	2.81096e-11	Down	2.62784e-13	Kcnn4
14825	964	131.243	60.5136	-1.11691	0.000486811	Down	3.39176e-05	Cxcl1
110958	2051	44.9326	20.5126	-1.13125	0.0195393	Down	0.00284794	M1ap
11501	3115	48762.6	22240.3	-1.1326	1.88033e-21	Down	2.76389e-24	Adam8
72043	3829	1712.09	777.464	-1.13891	1.11624e-20	Down	1.83765e-23	Sulf2
93703	4684	36.1114	16.267	-1.15051	0.027613	Down	0.00437542	Pcdhgb6
170741	1020	669.466	301.201	-1.15228	1.74937e-10	Down	2.07768e-12	Pilrb1
17357	1611	3681.22	1623.73	-1.18088	1.67201e-31	Down	6.88152e-35	Marcksl1
14133	1317	248.441	109.033	-1.18814	3.39961e-08	Down	6.51619e-10	Fcna
20775	2748	1044.34	456.434	-1.19411	2.20101e-17	Down	5.82347e-20	Sqle
319520	2427	310.373	135.036	-1.20066	4.89883e-08	Down	9.62022e-10	Dusp4
12822	5058	2602.44	1122.97	-1.21255	4.15107e-17	Down	1.1227e-19	Col18a1
23872	3560	3606.38	1541.61	-1.22612	8.01952e-23	Down	8.48726e-26	Ets2
12409	1021	68.44	28.9673	-1.24041	0.00177021	Down	0.000156121	Cbr2
12818	6465	189.668	79.6653	-1.25145	1.96007e-06	Down	6.22317e-08	Col14a1
16450	4054	120.48	50.4043	-1.25718	0.000200778	Down	1.2041e-05	Jag2
13003	9592	17583	7264	-1.27534	1.0508e-19	Down	1.97705e-22	Vcan
17533	5322	17265.5	7123.08	-1.27732	4.83172e-34	Down	1.70451e-37	Mrc1
100503386	3037	57.0006	23.2359	-1.29462	0.00249913	Down	0.000233191	Tpbgl
74754	4028	1825.99	743.586	-1.29611	1.39148e-21	Down	1.8817e-24	Dhcr24
13731	3440	291.413	117.525	-1.31009	2.63171e-08	Down	5.01336e-10	Emp2
330122	1018	6254.11	2508.43	-1.31802	1.44707e-28	Down	7.65735e-32	Cxcl3
21926	1653	420.829	166.952	-1.3338	2.06064e-11	Down	1.86582e-13	Tnf
20311	1656	1372	534.192	-1.36085	3.55025e-12	Down	2.71362e-14	Cxcl5
74341	2370	4.96642	1.92935	-1.36409	0.0440445	Down	0.00788025	G630025P09Rik
80749	2584	44.4928	17.0041	-1.38769	0.00330816	Down	0.000325798	Lrfn1
107449	5867	367.817	137.659	-1.41789	3.11879e-11	Down	2.95229e-13	Unc5b
13401	2520	295.112	109.58	-1.42927	4.20432e-11	Down	4.0293e-13	Dmwd
18788	1991	339.119	124.063	-1.45072	6.43414e-14	Down	3.48037e-16	Serpinb2
654467	1428	505.687	184.12	-1.4576	0.0330049	Down	0.00547429	Gm10052
93671	4430	374.41	134.004	-1.48234	1.31529e-13	Down	7.81071e-16	Cd163
14104	9938	1940.78	686.137	-1.50007	4.45727e-24	Down	4.45518e-27	Fasn
57349	1098	2786.02	963.84	-1.53134	2.51901e-28	Down	1.62918e-31	Ppbp
13400	2808	1661.7	572.029	-1.5385	0.00146214	Down	0.000123622	Dmpk
16161	2873	159.678	54.808	-1.54271	9.21977e-09	Down	1.5441e-10	Il12rb1
80910	1611	833.58	281.34	-1.56701	5.41325e-21	Down	8.59346e-24	Gpr84
20293	537	25.5055	8.27379	-1.62419	0.00453124	Down	0.000479287	Ccl12
14609	3105	465.146	150.049	-1.63225	1.13714e-13	Down	6.61907e-16	Gja1
101401	6056	31.484	9.82118	-1.68065	0.00125962	Down	0.000104055	Adamts9
17869	2398	942.804	292.944	-1.68633	1.06255e-18	Down	2.37399e-21	Myc
13836	3948	425.047	126.096	-1.7531	0.000382968	Down	2.55117e-05	Epha2
93722	4534	53.3716	15.7643	-1.75941	5.90516e-05	Down	2.913e-06	Pcdhga10
664849	1401	99.0445	29.2281	-1.76072	0.00777823	Down	0.000927918	Gm7367
66039	2149	6.42287	1.8666	-1.7828	0.00535105	Down	0.000587394	Tmem254a
20306	912	323.841	90.985	-1.83158	8.28385e-14	Down	4.67574e-16	Ccl7
18074	4913	29.7433	8.0436	-1.88665	0.000394114	Down	2.64164e-05	Nid2
69032	1057	197.158	46.4438	-2.0858	9.7584e-15	Down	4.4179e-17	Lyzl4
20296	806	2430.38	554.039	-2.13312	3.92283e-08	Down	7.56519e-10	Ccl2
12443	3796	1706.95	381.643	-2.16112	6.74071e-11	Down	7.01497e-13	Ccnd1
241226	5782	140.986	17.8699	-2.97995	2.6441e-21	Down	4.04201e-24	Itga8
12642	1365	149.611	17.1896	-3.1216	6.10964e-22	Down	7.54365e-25	Ch25h
100043387	1621	39.5088	2.36605	-4.06162	8.77854e-14	Down	5.00657e-16	Gm14305

## Sheet: Top 20 downregulated (p-value) 
GeneID	Length	WT-Expression	ADAM17-/--Expression	log2FoldChange(ADAM17-/-/WT)	Padj	Up/Down-Regulation	Pvalue	Symbol
17533	5322	17265.5	7123.08	-1.27732	4.83172e-34	Down	1.70451e-37	Mrc1
17357	1611	3681.22	1623.73	-1.18088	1.67201e-31	Down	6.88152e-35	Marcksl1
330122	1018	6254.11	2508.43	-1.31802	1.44707e-28	Down	7.65735e-32	Cxcl3
56744	615	33929.8	16235.5	-1.0634	1.8425e-28	Down	1.08331e-31	Pf4
57349	1098	2786.02	963.84	-1.53134	2.51901e-28	Down	1.62918e-31	Ppbp
16852	817	6885.55	3271.46	-1.07364	3.72221e-28	Down	2.62621e-31	Lgals1
16835	4548	6973.66	3417.87	-1.02882	5.1196e-26	Down	4.21416e-29	Ldlr
18186	5921	4782.66	2306.83	-1.0519	4.98061e-25	Down	4.39259e-28	Nrp1
18019	6251	2766.53	1282.61	-1.10899	2.85823e-24	Down	2.68883e-27	Nfatc2
14104	9938	1940.78	686.137	-1.50007	4.45727e-24	Down	4.45518e-27	Fasn
23872	3560	3606.38	1541.61	-1.22612	8.01952e-23	Down	8.48726e-26	Ets2
12642	1365	149.611	17.1896	-3.1216	6.10964e-22	Down	7.54365e-25	Ch25h
13660	3182	13332.9	6605.49	-1.01325	8.37431e-22	Down	1.08322e-24	Ehd1
74754	4028	1825.99	743.586	-1.29611	1.39148e-21	Down	1.8817e-24	Dhcr24
11501	3115	48762.6	22240.3	-1.1326	1.88033e-21	Down	2.76389e-24	Adam8
241226	5782	140.986	17.8699	-2.97995	2.6441e-21	Down	4.04201e-24	Itga8
80910	1611	833.58	281.34	-1.56701	5.41325e-21	Down	8.59346e-24	Gpr84
72043	3829	1712.09	777.464	-1.13891	1.11624e-20	Down	1.83765e-23	Sulf2
13003	9592	17583	7264	-1.27534	1.0508e-19	Down	1.97705e-22	Vcan
17869	2398	942.804	292.944	-1.68633	1.06255e-18	Down	2.37399e-21	Myc

## Sheet: Top 20 upregulated (p-value) 
GeneID	Length	WT-Expression	ADAM17-/--Expression	log2FoldChange(ADAM17-/-/WT)	Padj	Up/Down-Regulation	Pvalue	Symbol
20201	392	1295.71	4384.84	1.75878	1.88402e-61	Up	1.10772e-65	S100a8
20202	536	3893.88	12729	1.70884	2.22793e-52	Up	2.61987e-56	S100a9
12655	1539	182.334	967.259	2.40732	7.08456e-51	Up	1.24963e-54	Chil3
18054	1176	931.1	3567.62	1.93795	1.0718e-42	Up	2.52068e-46	Ngp
17002	2742	404.097	1774.83	2.13491	7.48821e-42	Up	2.20138e-45	Ltf
14734	2272	83.2039	452.23	2.44233	1.12039e-28	Up	5.26996e-32	Gpc3
223649	2537	168.396	646.122	1.93995	2.30608e-26	Up	1.76264e-29	Nrbp2
72289	6982	43378.3	98899.5	1.18899	1.68342e-22	Up	1.88058e-25	Malat1
12747	2265	5253.63	10818.7	1.04214	1.70585e-21	Up	2.40713e-24	Clk1
380924	1640	82.4512	350.797	2.08902	2.12346e-20	Up	3.74552e-23	Olfm4
67731	6936	318.128	842.102	1.40439	4.87373e-20	Up	8.88321e-23	Fbxo32
246049	2431	1198.39	2643.71	1.14147	3.26849e-19	Up	6.34173e-22	Slc36a2
16819	853	951.883	2210.83	1.21573	4.68047e-19	Up	9.35653e-22	Lcn2
232714	6488	108.548	366.221	1.75438	7.61322e-19	Up	1.65622e-21	Mgam
11492	6314	182.17	559.565	1.61902	1.26415e-18	Up	2.89875e-21	Adam19
18126	4150	863.143	1740.59	1.01191	2.58415e-18	Up	6.22942e-21	Nos2
66222	1931	85.226	311.364	1.86923	7.94034e-17	Up	2.19424e-19	Serpinb1a
56644	2227	1508.21	3103.19	1.04091	1.99215e-15	Up	7.49632e-18	Clec7a
84004	2892	34.9568	175.16	2.32503	3.9601e-15	Up	1.60658e-17	Mcam
328110	4096	1947.87	4128.17	1.08361	5.69457e-15	Up	2.41068e-17	Prpf39

## Sheet: Top 20 downregulated (fold) 
GeneID	Length	WT-Expression	ADAM17-/--Expression	log2FoldChange(ADAM17-/-/WT)	Padj	Up/Down-Regulation	Pvalue	Symbol
100043387	1621	39.5088	2.36605	-4.06162	8.77854e-14	Down	5.00657e-16	Gm14305
12642	1365	149.611	17.1896	-3.1216	6.10964e-22	Down	7.54365e-25	Ch25h
241226	5782	140.986	17.8699	-2.97995	2.6441e-21	Down	4.04201e-24	Itga8
12443	3796	1706.95	381.643	-2.16112	6.74071e-11	Down	7.01497e-13	Ccnd1
20296	806	2430.38	554.039	-2.13312	3.92283e-08	Down	7.56519e-10	Ccl2
69032	1057	197.158	46.4438	-2.0858	9.7584e-15	Down	4.4179e-17	Lyzl4
18074	4913	29.7433	8.0436	-1.88665	0.000394114	Down	2.64164e-05	Nid2
20306	912	323.841	90.985	-1.83158	8.28385e-14	Down	4.67574e-16	Ccl7
66039	2149	6.42287	1.8666	-1.7828	0.00535105	Down	0.000587394	Tmem254a
664849	1401	99.0445	29.2281	-1.76072	0.00777823	Down	0.000927918	Gm7367
93722	4534	53.3716	15.7643	-1.75941	5.90516e-05	Down	2.913e-06	Pcdhga10
13836	3948	425.047	126.096	-1.7531	0.000382968	Down	2.55117e-05	Epha2
17869	2398	942.804	292.944	-1.68633	1.06255e-18	Down	2.37399e-21	Myc
101401	6056	31.484	9.82118	-1.68065	0.00125962	Down	0.000104055	Adamts9
14609	3105	465.146	150.049	-1.63225	1.13714e-13	Down	6.61907e-16	Gja1
20293	537	25.5055	8.27379	-1.62419	0.00453124	Down	0.000479287	Ccl12
80910	1611	833.58	281.34	-1.56701	5.41325e-21	Down	8.59346e-24	Gpr84
16161	2873	159.678	54.808	-1.54271	9.21977e-09	Down	1.5441e-10	Il12rb1
13400	2808	1661.7	572.029	-1.5385	0.00146214	Down	0.000123622	Dmpk
57349	1098	2786.02	963.84	-1.53134	2.51901e-28	Down	1.62918e-31	Ppbp

## Sheet: Top 20 upregulated (fold)
GeneID	Length	WT-Expression	ADAM17-/--Expression	log2FoldChange(ADAM17-/-/WT)	Padj	Up/Down-Regulation	Pvalue	Symbol
14734	2272	83.2039	452.23	2.44233	1.12039e-28	Up	5.26996e-32	Gpc3
12655	1539	182.334	967.259	2.40732	7.08456e-51	Up	1.24963e-54	Chil3
16011	5854	5.60905	28.6045	2.35041	0.000122085	Up	6.74026e-06	Igfbp5
84004	2892	34.9568	175.16	2.32503	3.9601e-15	Up	1.60658e-17	Mcam
320558	5688	19.6104	94.1924	2.26399	1.78768e-09	Up	2.51209e-11	Sycp2
16160	2505	16.4399	75.133	2.19225	1.79055e-07	Up	4.20055e-09	Il12b
16415	2618	7.95221	35.658	2.1648	4.61765e-05	Up	2.17471e-06	Itgb2l
319168	522	2.99198	13.3365	2.15621	0.000677983	Up	5.00674e-05	Hist1h2ah
17002	2742	404.097	1774.83	2.13491	7.48821e-42	Up	2.20138e-45	Ltf
380924	1640	82.4512	350.797	2.08902	2.12346e-20	Up	3.74552e-23	Olfm4
19817	332	50.0565	194.771	1.96015	3.27584e-10	Up	4.04472e-12	Rn7sk
223649	2537	168.396	646.122	1.93995	2.30608e-26	Up	1.76264e-29	Nrbp2
18054	1176	931.1	3567.62	1.93795	1.0718e-42	Up	2.52068e-46	Ngp
17996	22489	16.9639	64.7717	1.9329	5.10799e-06	Up	1.81399e-07	Neb
15559	2073	41.5209	156.412	1.91344	5.6176e-11	Up	5.71405e-13	Htr2b
20449	8995	5.70801	20.9444	1.87551	0.00234027	Up	0.000215892	St8sia1
66222	1931	85.226	311.364	1.86923	7.94034e-17	Up	2.19424e-19	Serpinb1a
21389	1731	54.9376	199.663	1.8617	2.24042e-12	Up	1.62024e-14	Tbx6
231931	1612	2.64497	9.3358	1.81952	0.00555752	Up	0.000616595	Gimap6
170813	1009	10.8712	38.3538	1.81886	0.000781346	Up	5.88338e-05	Ms4a3
