# Supplementary material for: ADAM17-mediated EGFR ligand shedding directs macrophage-promoted cancer cell invasion
Source: JCI Insight. 2022 Sep 22;7(18):e155296. doi: 10.1172/jci.insight.155296 (PMC9675555; doi:10.1172/jci.insight.155296)
Supplement: Supplemental data set 3 [file jciinsight-7-155296-s024.xlsx]

## Sheet: HB-EGF
Gene Symbol	Gene ID	Pearson correlation coefficient	IL-17 signaling pathway	TNF signaling pathway	Fluid shear stress and atherosclerosis	Malaria	Rheumatoid arthritis	Viral protein interaction with cytokine and cytokine receptor	Cytokine-cytokine receptor interaction	AGE-RAGE signaling pathway in diabetic complications	Lipid and atherosclerosis	Osteoclast differentiation
NR4A1	ENSG00000123358.19	0.7
SOCS3	ENSG00000184557.4	0.69		X								X
CSRNP1	ENSG00000144655.14	0.68
ZFP36	ENSG00000128016.5	0.65
NR4A3	ENSG00000119508.17	0.64
FOSB	ENSG00000125740.13	0.64	X									X
SLC2A3	ENSG00000059804.15	0.62
CH25H	ENSG00000138135.6	0.61
EGR2	ENSG00000122877.13	0.61
ETS2	ENSG00000157557.11	0.61
DUSP1	ENSG00000120129.5	0.59			X
SOX7	ENSG00000171056.7	0.58
JUNB	ENSG00000171223.5	0.57		X								X
CYR61	ENSG00000142871.15	0.57
EGR1	ENSG00000120738.7	0.56								X
PLK3	ENSG00000173846.12	0.56
ITPRIP	ENSG00000148841.15	0.56
FFAR3	ENSG00000185897.6	0.55
GRASP	ENSG00000161835.10	0.54
PPP1R15A	ENSG00000087074.7	0.54
ADAMTS1	ENSG00000154734.14	0.54
GEM	ENSG00000164949.7	0.54
ATF3	ENSG00000162772.16	0.53
TNFAIP3	ENSG00000118503.14	0.53	X	X
KLF4	ENSG00000136826.14	0.52
IL6	ENSG00000136244.11	0.52	X	X		X	X	X	X	X	X	X
SERPINE1	ENSG00000106366.8	0.52								X
OSM	ENSG00000099985.3	0.52							X
FOS	ENSG00000170345.9	0.51	X	X	X		X				X	X
CH507-42P11.8	ENSG00000275993.2	0.5
JUN	ENSG00000177606.6	0.5	X	X	X		X			X	X	X
KLF6	ENSG00000067082.14	0.5
SPRY1	ENSG00000164056.10	0.49
CCL2	ENSG00000108691.9	0.49	X	X	X	X	X	X	X	X	X	X
APOLD1	ENSG00000178878.12	0.49
LRRC70	ENSG00000186105.7	0.48
EGR3	ENSG00000179388.8	0.47
DLC1	ENSG00000164741.14	0.46
SGK1	ENSG00000118515.11	0.46
CTD-3252C9.4	ENSG00000267519.3	0.46
BTG2	ENSG00000159388.5	0.46
MYCT1	ENSG00000120279.6	0.45
GPR183	ENSG00000169508.6	0.45
IL1B	ENSG00000125538.11	0.45	X	X	X	X	X		X	X	X	X
CAV1	ENSG00000105974.11	0.45			X
MAFF	ENSG00000185022.11	0.45
G0S2	ENSG00000123689.5	0.44
GPR4	ENSG00000177464.4	0.44
#NAME?	ENSG00000099860.8	0.44
CD93	ENSG00000125810.9	0.44
ARHGEF15	ENSG00000198844.10	0.44
HLX	ENSG00000136630.12	0.44
ADAMTS4	ENSG00000158859.9	0.44
CD200	ENSG00000091972.18	0.43
S1PR1	ENSG00000170989.8	0.43
SCARF1	ENSG00000074660.15	0.43
C11orf96	ENSG00000187479.5	0.43
NLRP3	ENSG00000162711.16	0.43									X
IER2	ENSG00000160888.6	0.43
MEDAG	ENSG00000102802.9	0.42
SOX17	ENSG00000164736.5	0.42
MIR22HG	ENSG00000186594.12	0.42
HAS1	ENSG00000105509.10	0.42
IL13	ENSG00000169194.9	0.42
KLF2	ENSG00000127528.5	0.42
RNF122	ENSG00000133874.1	0.42
CLEC1A	ENSG00000150048.10	0.42
ECSCR	ENSG00000249751.3	0.42
ERG	ENSG00000157554.18	0.42
C2CD4B	ENSG00000205502.3	0.42
EMCN	ENSG00000164035.9	0.41
EPHA2	ENSG00000142627.12	0.41
TWIST2	ENSG00000233608.3	0.41
CAV2	ENSG00000105971.14	0.41									X
ROBO4	ENSG00000154133.14	0.41
STARD8	ENSG00000130052.13	0.41
MCTP1	ENSG00000175471.19	0.41
CXCL3	ENSG00000163734.4	0.41	X	X			X	X	X		X
NFIL3	ENSG00000165030.3	0.41
THBD	ENSG00000178726.6	0.4			X					X
GPR42	ENSG00000126251.6	0.4
CDH5	ENSG00000179776.17	0.4			X
SRPX	ENSG00000101955.14	0.4
RHOJ	ENSG00000126785.12	0.4
CXorf36	ENSG00000147113.16	0.4
NR4A2	ENSG00000153234.13	0.4
FAM110D	ENSG00000197245.4	0.4
RGS16	ENSG00000143333.6	0.4
ADGRL4	ENSG00000162618.12	0.4
DUSP2	ENSG00000158050.4	0.4
EPAS1	ENSG00000116016.13	0.4
ACKR1	ENSG00000213088.9	0.4				X
SLC25A25	ENSG00000148339.12	0.39
CXCL2	ENSG00000081041.8	0.39	X	X			X	X	X		X
STX11	ENSG00000135604.9	0.39
ZNF331	ENSG00000130844.16	0.39
BCL6B	ENSG00000161940.10	0.39
LDB2	ENSG00000169744.12	0.39
OAF	ENSG00000184232.8	0.39
CD34	ENSG00000174059.16	0.39
MMP19	ENSG00000123342.15	0.39
C5AR1	ENSG00000197405.7	0.39
SRGN	ENSG00000122862.4	0.38
NPR1	ENSG00000169418.9	0.38
RP11-324I22.3	ENSG00000269952.1	0.38
MEOX1	ENSG00000005102.12	0.38
KDM6B	ENSG00000132510.10	0.38
TMEM88	ENSG00000167874.6	0.38
CCL3	ENSG00000277632.1	0.38					X	X	X		X
LHFP	ENSG00000183722.7	0.38
MMRN2	ENSG00000173269.13	0.38
MAGEB16	ENSG00000189023.10	0.38
SELP	ENSG00000174175.16	0.38				X					X
TNFRSF1B	ENSG00000028137.16	0.37		X				X	X
RP4-575N6.4	ENSG00000225938.1	0.37
AC002480.3	ENSG00000232759.1	0.37
ODF3L1	ENSG00000182950.2	0.37
INPP1	ENSG00000151689.12	0.37
FAM43A	ENSG00000185112.5	0.37
CCL14	ENSG00000276409.4	0.37						X	X
SHE	ENSG00000169291.9	0.37
FOSL1	ENSG00000175592.8	0.37	X								X
ELK3	ENSG00000111145.7	0.37
GNG11	ENSG00000127920.5	0.37									X
FOSL2	ENSG00000075426.11	0.37
CCL23	ENSG00000274736.4	0.37						X	X
C10orf54	ENSG00000107738.19	0.37
PREX2	ENSG00000046889.18	0.37
RASD1	ENSG00000108551.4	0.37
ADAMTS9-AS1	ENSG00000241158.5	0.36
PTGER4	ENSG00000171522.5	0.36
CMA1	ENSG00000092009.10	0.36
SRF	ENSG00000112658.7	0.36
RGS1	ENSG00000090104.11	0.36
AC135178.7	ENSG00000226871.1	0.36
TNXB	ENSG00000168477.17	0.36
SH2B3	ENSG00000111252.10	0.36
ADGRF5	ENSG00000069122.18	0.36
DUSP7	ENSG00000164086.9	0.36
MRGPRF	ENSG00000172935.8	0.36
CORO2B	ENSG00000103647.12	0.36
PPAP2B	ENSG00000162407.8	0.36
SHANK3	ENSG00000251322.7	0.36
ENG	ENSG00000106991.13	0.36
IGF1	ENSG00000017427.15	0.36
ACVRL1	ENSG00000139567.12	0.36							X
EMP1	ENSG00000134531.9	0.36
ITGA5	ENSG00000161638.10	0.36
TRIB1	ENSG00000173334.3	0.36
EBF1	ENSG00000164330.16	0.36
ANK2	ENSG00000145362.16	0.36
PDE2A	ENSG00000186642.15	0.36
CSF3	ENSG00000108342.12	0.36	X			X			X
FPR1	ENSG00000171051.8	0.36
ZFP36L2	ENSG00000152518.6	0.35
SNAI1	ENSG00000124216.3	0.35
MFAP4	ENSG00000166482.11	0.35
ESAM	ENSG00000149564.11	0.35
TSPAN7	ENSG00000156298.12	0.35
TIE1	ENSG00000066056.13	0.35
ADGRA2	ENSG00000020181.17	0.35
BMX	ENSG00000102010.14	0.35
AP001189.4	ENSG00000236304.1	0.35
JAM2	ENSG00000154721.14	0.35
RP6-99M1.3	ENSG00000269902.1	0.35
RP11-92C4.6	ENSG00000270412.1	0.35
SPRY2	ENSG00000136158.10	0.35
DLL4	ENSG00000128917.6	0.35
DLL1	ENSG00000198719.8	0.35
CREM	ENSG00000095794.19	0.35
AKAP2	ENSG00000241978.9	0.35
GFPT2	ENSG00000131459.12	0.35
MIR143HG	ENSG00000249669.7	0.35
ADAMTS9	ENSG00000163638.13	0.35
SELE	ENSG00000007908.15	0.35		X	X	X				X	X
RP11-272L14.2	ENSG00000274204.1	0.35
GSN	ENSG00000148180.16	0.35
CNRIP1	ENSG00000119865.8	0.35
VWF	ENSG00000110799.13	0.35
EGR4	ENSG00000135625.7	0.34
ARAP3	ENSG00000120318.15	0.34
ID3	ENSG00000117318.8	0.34
COL15A1	ENSG00000204291.10	0.34
FAM162B	ENSG00000183807.7	0.34
RP11-554A11.4	ENSG00000261625.1	0.34
C10orf128	ENSG00000204161.13	0.34
HAS2	ENSG00000170961.6	0.34
CLEC14A	ENSG00000176435.6	0.34
FLI1	ENSG00000151702.16	0.34
ZEB2	ENSG00000169554.16	0.34
ARHGAP31	ENSG00000031081.10	0.34
SVEP1	ENSG00000165124.17	0.34
AAED1	ENSG00000158122.11	0.34
TEK	ENSG00000120156.20	0.34					X
CD69	ENSG00000110848.8	0.34
PECAM1	ENSG00000261371.5	0.34			X	X
PLVAP	ENSG00000130300.8	0.34
PALMD	ENSG00000099260.10	0.34
CCL4	ENSG00000275302.1	0.34						X	X
KCTD12	ENSG00000178695.5	0.34

## Sheet: AREG
Gene Symbol	Gene ID	Pearson correlation coefficient	MAPK signaling pathway
AC142293.3	ENSG00000249942.1	0.47
KRTAP21-2	ENSG00000187026.2	0.41
LINC00869	ENSG00000277147.4	0.38
OTUD6A	ENSG00000189401.2	0.38
SNORA62	ENSG00000201542.1	0.37
RP11-551G24.3	ENSG00000236775.1	0.36
EREG	ENSG00000124882.3	0.36	X
RP11-65J3.14	ENSG00000261334.1	0.35
FMO10P	ENSG00000234984.1	0.34
CTD-2525I3.6	ENSG00000269535.1	0.34
AC022819.1	ENSG00000264771.1	0.34
CH17-472G23.2	ENSG00000223804.5	0.33
RP1-245M18.2	ENSG00000217083.1	0.33
AC009414.1	ENSG00000233752.1	0.32
KRTAP21-1	ENSG00000187005.4	0.32
GADD45A	ENSG00000116717.11	0.31	X
RP11-403I13.5	ENSG00000232721.2	0.31
RP11-314N2.2	ENSG00000223728.3	0.31
RP3-492P14.2	ENSG00000220537.1	0.3
RP11-495P10.10	ENSG00000225871.2	0.3
OR7E94P	ENSG00000249646.2	0.29
NDUFA5P9	ENSG00000220831.4	0.29
RP11-33N16.2	ENSG00000258380.1	0.29
CTB-88F18.4	ENSG00000271585.1	0.29
FRYL	ENSG00000075539.13	0.29
PFN1P8	ENSG00000244371.2	0.29
CH17-189H20.1	ENSG00000274265.4	0.29
PFN1P4	ENSG00000225080.1	0.28
RP11-24M17.6	ENSG00000261043.3	0.28
IL19	ENSG00000142224.15	0.28
ADAMTS8	ENSG00000134917.9	0.28
AC079781.1	ENSG00000221048.1	0.28
LINC01138	ENSG00000274020.1	0.28
RN7SL728P	ENSG00000241144.3	0.28
SNRPCP17	ENSG00000254311.1	0.28
RUNX1	ENSG00000159216.18	0.27
RP11-275A14.1	ENSG00000277646.1	0.27
RP11-179A9.3	ENSG00000274379.1	0.27
AC012593.1	ENSG00000226994.7	0.27
CDCA4P4	ENSG00000234219.1	0.26
RP11-736I10.2	ENSG00000255331.1	0.26
AP000244.11	ENSG00000238257.1	0.26
LINC00623	ENSG00000226067.6	0.26
RP11-1053O12.1	ENSG00000258536.1	0.26
SULF2	ENSG00000196562.14	0.26
CTD-2047H16.4	ENSG00000263069.5	0.25
LINC01209	ENSG00000228308.1	0.25
RP11-495P10.3	ENSG00000224481.1	0.25
RP11-993B23.3	ENSG00000257042.1	0.25
SLC16A12	ENSG00000152779.13	0.25
DPP9	ENSG00000142002.16	0.25
FAM231D	ENSG00000272058.2	0.25
AC008060.8	ENSG00000236544.1	0.24
RP11-962G15.2	ENSG00000274489.1	0.24
RPL17P44	ENSG00000241088.2	0.24
CCR6	ENSG00000112486.14	0.24
NEK10	ENSG00000163491.16	0.24
RP11-363G10.2	ENSG00000179028.4	0.23
RP11-114H20.1	ENSG00000182776.4	0.23
PIAS4	ENSG00000105229.6	0.23
CT62	ENSG00000225362.8	0.23
FEM1A	ENSG00000141965.4	0.23
PPEF2	ENSG00000156194.17	0.22
CTC-295J13.3	ENSG00000248109.1	0.22
IFT140	ENSG00000187535.13	0.22
RP11-15E1.4	ENSG00000273668.1	0.22
PTHLH	ENSG00000087494.15	0.22
C4orf36	ENSG00000163633.10	0.22
PCGF3	ENSG00000185619.17	0.22
MINOS1P3	ENSG00000224237.1	0.22
RP11-120K24.4	ENSG00000269356.1	0.22
IGLVIV-53	ENSG00000253935.1	0.22
KATNBL1P4	ENSG00000249270.1	0.22
RP11-182I21.2	ENSG00000279470.1	0.22
RP11-616M22.10	ENSG00000261564.1	0.22
NTRK1	ENSG00000198400.11	0.22	X
RP11-54A9.1	ENSG00000257219.5	0.22
RP11-523J2.1	ENSG00000278908.1	0.22
AC098826.4	ENSG00000225594.1	0.22
MCF2L	ENSG00000126217.20	0.22
CTD-2203A3.1	ENSG00000248789.5	0.22
GREB1	ENSG00000196208.13	0.22
AC241377.2	ENSG00000281741.1	0.22
HMGA1P7	ENSG00000216753.3	0.22
OR4D2	ENSG00000255713.1	0.21
RP11-379K22.2	ENSG00000259175.1	0.21
PIP5K1C	ENSG00000186111.8	0.21
CTD-3247F14.2	ENSG00000261026.1	0.21
FAM184B	ENSG00000047662.4	0.21
HOXC4	ENSG00000198353.7	0.21
RP11-367J11.2	ENSG00000245748.1	0.21
POLR3GL	ENSG00000121851.12	0.21
ANO1	ENSG00000131620.17	0.21
UBA6-AS1	ENSG00000248049.6	0.21
HMGN1P5	ENSG00000230942.1	0.21
RP11-58O9.2	ENSG00000279806.1	0.21
RP11-232M24.1	ENSG00000242671.1	0.21
ZBTB7A	ENSG00000178951.8	0.21
ENSA	ENSG00000143420.17	0.21
MIDN	ENSG00000167470.12	0.21
ASTL	ENSG00000188886.3	0.21
CH17-385C13.2	ENSG00000277406.1	0.21
SHISA6	ENSG00000188803.14	0.2
ABCC13	ENSG00000243064.8	0.2
AFF1	ENSG00000172493.20	0.2
ULK1	ENSG00000177169.9	0.2
RP11-550I15.1	ENSG00000253114.2	0.2
CDS1	ENSG00000163624.5	0.2
RP11-403I13.8	ENSG00000272419.5	0.2
RAB11FIP3	ENSG00000090565.15	0.2
SLC25A25	ENSG00000148339.12	0.2
CTA-407F11.8	ENSG00000234884.1	0.2
RP11-517H2.6	ENSG00000272980.3	0.2
RP11-234K19.1	ENSG00000251399.1	0.2
AC093724.2	ENSG00000213222.3	0.2
SLC7A5P2	ENSG00000258186.2	0.2
RP11-10C8.2	ENSG00000253932.1	0.2
PEMT	ENSG00000133027.17	0.2
RP6-74O6.6	ENSG00000272824.1	0.2
AC078882.1	ENSG00000244125.1	0.2
RN7SL416P	ENSG00000242101.3	0.2
LTBP2	ENSG00000119681.11	0.2
NELFA	ENSG00000185049.12	0.2
DYNLL1P6	ENSG00000248820.2	0.2
AL591704.5	ENSG00000237008.2	0.2
RP11-241F15.1	ENSG00000248583.1	0.2
RP11-680C21.1	ENSG00000264727.1	0.2
RNF183	ENSG00000165188.13	0.2
MGRN1	ENSG00000102858.12	0.2
LINC00445	ENSG00000236036.1	0.2
AC093382.1	ENSG00000226276.1	0.2
AF127936.9	ENSG00000235609.7	0.2
CISH	ENSG00000114737.15	0.2
RP11-699F16.2	ENSG00000255187.1	0.2
RP3-388N13.3	ENSG00000254057.1	0.2
MREG	ENSG00000118242.15	0.2
bP-21264C1.1	ENSG00000279208.1	0.2
RP11-442O18.2	ENSG00000224190.1	0.2
CTC-565M22.1	ENSG00000267760.1	0.2
SEMA4B	ENSG00000185033.14	0.2
RP11-763B22.3	ENSG00000233586.1	0.19
RP11-259P15.3	ENSG00000241473.1	0.19
RP11-491F9.5	ENSG00000260769.1	0.19
MYB	ENSG00000118513.18	0.19
LINC01142	ENSG00000224286.5	0.19
LUZP2	ENSG00000187398.11	0.19
IRGQ	ENSG00000167378.8	0.19
ACPT	ENSG00000142513.5	0.19
AC005523.2	ENSG00000269604.1	0.19
HPYR1	ENSG00000253521.1	0.19
LINC01485	ENSG00000254211.5	0.19
AC245100.1	ENSG00000280649.1	0.19
RP5-875H18.10	ENSG00000275025.1	0.19
CLIC6	ENSG00000159212.12	0.19
NRIP1	ENSG00000180530.9	0.19
ANKMY1	ENSG00000144504.15	0.19
RP3-395M20.2	ENSG00000224387.1	0.19
POU3F1	ENSG00000185668.6	0.19
RP11-388P9.2	ENSG00000232682.2	0.19
RP1-206D15.6	ENSG00000213062.4	0.19
RP11-326G21.1	ENSG00000272755.1	0.19
SLC28A2	ENSG00000137860.11	0.19
RP11-437J2.3	ENSG00000280660.1	0.19
BSPRY	ENSG00000119411.10	0.19
LRRC6	ENSG00000129295.8	0.19
AC002314.4	ENSG00000267190.1	0.19
TTF1	ENSG00000125482.12	0.19
TMCO3	ENSG00000150403.17	0.19
TLN2	ENSG00000171914.14	0.19
RP11-1398P2.1	ENSG00000244459.2	0.19
CXorf40A	ENSG00000197620.10	0.18
DUSP10	ENSG00000143507.17	0.18	X
CCNI	ENSG00000118816.9	0.18
NPFFR2	ENSG00000056291.17	0.18
LGI1	ENSG00000108231.11	0.18
ROGDI	ENSG00000067836.12	0.18
POM121L1P	ENSG00000183169.6	0.18
CLDN12	ENSG00000157224.15	0.18
EMP2	ENSG00000213853.9	0.18
RP11-17M15.4	ENSG00000260516.2	0.18
CDK20	ENSG00000156345.17	0.18
PROSER2	ENSG00000148426.12	0.18
SHANK1	ENSG00000161681.15	0.18
AC159540.1	ENSG00000230606.10	0.18
MYADM	ENSG00000179820.15	0.18
MAPT	ENSG00000186868.15	0.18	X
HNRNPDL	ENSG00000152795.17	0.18
FGF1	ENSG00000113578.17	0.18	X
MMP25-AS1	ENSG00000261971.6	0.18
AC003088.1	ENSG00000226965.1	0.18
PKNOX1	ENSG00000160199.14	0.18
MEIS3	ENSG00000105419.17	0.18
KLHDC9	ENSG00000162755.13	0.18
PSMC1P11	ENSG00000217385.1	0.18
URM1	ENSG00000167118.10	0.18
PPP1R26	ENSG00000196422.10	0.18
CA8	ENSG00000178538.9	0.18
RAB40C	ENSG00000197562.9	0.18
JUND	ENSG00000130522.5	0.18	X
PLXNB1	ENSG00000164050.12	0.18
